# Supplementary material for: Animal Models and Integrated Nested Laplace Approximations
Source: G3 (Bethesda). 2013 Aug 1;3(8):1241–51. doi: 10.1534/g3.113.006700 (PMC3737164; doi:10.1534/g3.113.006700)
Supplement: Supporting Information [file supp_g3.113.006700_FileS5.zip]

Archive with 13 entries (10 files):
- FileS5/
- FileS5/Dataset_Binomial.txt
- __MACOSX/
- __MACOSX/FileS5/
- __MACOSX/FileS5/._Dataset_Binomial.txt
- FileS5/Dataset_Gaussian.txt
- __MACOSX/FileS5/._Dataset_Gaussian.txt
- FileS5/Dataset_Poisson.txt
- __MACOSX/FileS5/._Dataset_Poisson.txt
- FileS5/list_ of_variables.txt
- __MACOSX/FileS5/._list_ of_variables.txt
- FileS5/Pedigree_HouseSparrow.txt
- __MACOSX/FileS5/._Pedigree_HouseSparrow.txt
