# Supplementary material for: Animal Models and Integrated Nested Laplace Approximations
Source: G3 (Bethesda). 2013 Aug 1;3(8):1241–51. doi: 10.1534/g3.113.006700 (PMC3737164; doi:10.1534/g3.113.006700)
Supplement: Supporting Information [file supp_g3.113.006700_FileS5.zip › FileS5/Dataset_Gaussian.txt]

billdepth	sex	island	year	u
NA	1	38	1998	8168601
7.94	2	38	1998	8168602
8.31	1	38	1998	8168603
NA	2	38	1998	8168604
8.22	1	38	1998	8168605
8	1	38	1998	8168606
NA	2	28	1998	8168607
NA	1	28	1998	8168608
NA	2	28	1998	8168609
NA	1	28	1998	8168610
NA	2	28	1998	8168611
NA	1	28	1998	8168612
8.16	2	27	1998	8168613
8.49	2	28	1998	8168614
NA	NA	27	1999	8168633
8.18	1	27	1998	8168634
7.8	1	27	1998	8168635
8.1	1	27	1998	8168636
8.14	2	27	1998	8168637
8.46	1	27	1998	8168638
7.75	2	26	1998	8168639
NA	2	27	1999	8168640
NA	1	27	1999	8168641
8.9	2	27	1999	8168642
NA	2	27	1999	8168643
8.3	1	27	1999	8168644
NA	NA	26	1999	8168645
NA	1	26	1999	8168646
NA	1	26	1999	8168647
8.04	1	26	1998	8168648
7.78	2	26	1998	8168649
8.39	2	27	1998	8168650
NA	NA	27	1999	8168651
NA	1	27	1999	8168652
NA	NA	27	1999	8168653
7.88	1	27	1998	8168654
8.3	2	27	1998	8168655
7.86	2	27	1999	8168665
NA	2	28	1999	8168685
NA	NA	28	1999	8168686
NA	NA	28	1999	8168687
NA	NA	28	1999	8168688
NA	1	28	1999	8168689
NA	NA	28	1999	8168690
NA	NA	28	1999	8168691
8.32	2	28	1998	8168692
8.19	1	28	1999	8168693
NA	NA	28	1999	8168694
NA	NA	27	1999	8168695
NA	2	27	1999	8168696
NA	1	27	1999	8168697
7.63	2	27	1999	8168698
NA	1	27	1999	8168699
NA	1	27	1999	8168700
NA	NA	27	1999	8168701
8.36	1	27	1999	8168702
NA	NA	27	1999	8168703
NA	1	27	1999	8168704
NA	NA	27	1999	8168705
NA	1	27	1999	8168706
NA	NA	27	1999	8168707
NA	1	26	1999	8168708
7.89	1	26	1999	8168709
NA	NA	26	1999	8168710
NA	1	26	1999	8168711
NA	NA	26	1999	8168712
NA	NA	26	1999	8168713
NA	NA	26	1999	8168714
NA	NA	26	1999	8168715
NA	NA	27	1999	8168716
NA	NA	27	1999	8168717
NA	NA	27	1999	8168718
NA	NA	27	1999	8168719
NA	NA	27	1999	8168720
NA	NA	27	1999	8168721
NA	NA	26	1999	8168722
NA	2	26	1999	8168723
NA	1	26	1999	8168724
NA	NA	26	1999	8168725
NA	NA	26	1999	8168726
NA	1	26	1999	8168727
NA	2	26	1999	8168728
NA	1	26	1999	8168729
NA	NA	26	1999	8168730
NA	NA	26	1999	8168731
NA	2	26	1999	8168732
NA	NA	26	1999	8168733
NA	1	26	1999	8168734
NA	NA	27	1999	8168763
NA	NA	27	1999	8168764
NA	NA	27	1999	8168765
NA	NA	27	1999	8168766
NA	1	27	1999	8168767
7.9	1	27	1999	8168768
8.17	1	27	1999	8168769
NA	1	27	1999	8168770
7.8	2	27	1998	8168771
7.8	1	27	1998	8168772
NA	1	26	1999	8168773
NA	2	26	1999	8168774
NA	NA	26	1999	8168775
NA	NA	26	1999	8168776
NA	NA	26	1999	8168777
NA	NA	26	1999	8168778
8.71	1	20	1992	8414341
8.55	1	20	1992	8414342
9.1	1	20	1992	8414343
8.4	1	20	1992	8414344
8.46	2	20	1992	8414345
8.5	2	27	1992	8414346
8.34	2	27	1992	8414347
8.2	2	27	1992	8414348
8.6	1	20	1992	8414349
8.37	2	20	1992	8414501
NA	NA	20	1992	8414502
NA	1	20	1991	8414503
NA	NA	20	1992	8414504
8.32	1	20	1991	8414505
NA	1	20	1991	8414506
NA	NA	20	1992	8414507
8.26	1	20	1991	8414508
8.2	1	20	1992	8414509
NA	NA	20	1992	8414510
NA	NA	20	1992	8414511
8.46	1	20	1992	8414512
NA	NA	20	1992	8414513
8.23	1	28	1992	8414562
8.3	1	28	1992	8414563
8.51	1	28	1992	8414564
8.5	1	28	1992	8414565
8.5	1	28	1992	8414566
8.5	1	28	1992	8414567
8.6	1	28	1992	8414568
8.8	1	28	1992	8414569
7.8	2	28	1992	8414570
8.4	2	27	1992	8414571
8.4	1	27	1992	8414572
8.5	2	27	1992	8414573
8.75	2	27	1992	8414574
8.26	2	27	1992	8414575
8.42	1	27	1992	8414576
NA	NA	27	1993	8414577
NA	NA	27	1993	8414578
NA	NA	27	1993	8414579
NA	NA	27	1993	8414580
NA	NA	27	1993	8414581
8.05	2	27	1993	8414582
NA	NA	27	1993	8414584
NA	2	27	1993	8414585
NA	1	27	1993	8414586
8.3	1	27	1992	8414587
8.1	2	27	1992	8414588
8.5	2	20	1992	8414589
8.5	1	26	1992	8414590
8.3	2	26	1992	8414591
8.2	1	26	1992	8414592
8.15	1	26	1992	8414593
8.22	2	28	1992	8414596
8.97	1	28	1992	8414597
8.2	2	29	1992	8414598
8.8	1	29	1992	8414599
8.4	1	29	1992	8414600
8.48	2	27	1992	8414801
8.47	2	27	1992	8414802
8.5	2	27	1992	8414803
8.6	1	27	1992	8414804
8.25	1	27	1992	8414805
8.26	1	27	1992	8414806
7.8	2	27	1992	8414807
8.66	2	27	1992	8414808
8.5	1	27	1992	8414809
8.49	2	27	1992	8414810
8.6	1	28	1992	8414811
8.22	2	28	1992	8414812
8.2	1	28	1992	8414813
8.63	1	29	1992	8414814
8.04	2	29	1992	8414815
8.29	1	29	1992	8414816
8.7	2	29	1992	8414817
8.3	2	29	1992	8414818
8.7	1	29	1992	8414819
8.33	1	29	1992	8414820
8.6	1	29	1992	8414821
8.7	1	29	1992	8414822
8.39	2	28	1992	8414823
8.4	1	29	1992	8414824
8.9	2	29	1992	8414825
8.24	1	29	1992	8414826
8.3	1	29	1992	8414827
8.46	1	29	1992	8414828
8.45	1	29	1992	8414829
8.58	2	28	1992	8414830
8.5	1	28	1992	8414831
8.6	1	29	1992	8414832
8.34	2	29	1992	8414833
8.4	2	29	1992	8414834
8.4	1	29	1992	8414835
8.9	1	28	1992	8414836
8.54	1	29	1992	8414837
8.7	2	28	1992	8414838
8.7	2	29	1992	8414839
8.61	2	29	1992	8414840
8.37	2	28	1992	8414841
8.58	2	29	1992	8414842
8.44	2	29	1992	8414843
8.7	2	29	1992	8414844
8.53	1	29	1992	8414845
8.35	1	26	1992	8414846
8.4	1	26	1992	8414847
8.3	2	26	1992	8414848
8.56	2	26	1992	8414849
8.51	2	26	1992	8414850
8.51	2	26	1992	8414851
8.1	2	26	1992	8414852
8.72	1	26	1992	8414853
8.8	1	26	1992	8414854
7.78	2	26	1992	8414855
8.54	2	26	1992	8414856
8.1	1	26	1992	8414857
8.56	1	26	1992	8414858
8.2	2	26	1992	8414859
8.1	2	26	1992	8414860
8.55	2	26	1992	8414861
8.29	1	26	1992	8414862
7.8	2	26	1992	8414863
7.8	1	26	1992	8414864
8.5	1	26	1992	8414865
8.46	1	26	1992	8414866
8.2	1	26	1992	8414867
8.22	2	26	1992	8414868
8.2	1	26	1992	8414869
8.3	2	26	1992	8414870
8.2	2	26	1992	8414871
8.1	1	26	1992	8414872
8.47	1	26	1992	8414873
8.7	2	29	1992	8414888
9	2	29	1992	8414889
8.5	1	29	1992	8414890
NA	NA	27	1993	8414891
8.24	2	27	1993	8414892
NA	NA	27	1993	8414893
8.05	2	28	1993	8414894
NA	NA	27	1993	8414895
NA	NA	27	1993	8414896
NA	NA	27	1993	8414897
NA	NA	27	1993	8414898
NA	2	27	1993	8414899
NA	2	27	1993	8414900
8.7	1	27	1992	8414901
8.6	2	27	1992	8414902
8.3	2	27	1992	8414903
8.3	2	27	1992	8414904
8.34	2	20	1992	8414905
8.6	1	27	1992	8414906
8.3	2	27	1992	8414907
8.7	1	27	1992	8414908
8.2	1	27	1992	8414909
8.43	1	27	1992	8414910
8.56	2	27	1992	8414911
8.3	2	20	1992	8414912
8.38	1	27	1992	8414913
9	1	27	1992	8414914
8.54	1	27	1992	8414915
8.1	1	27	1992	8414916
8.63	2	27	1992	8414917
8.68	2	27	1992	8414918
8.49	1	27	1992	8414919
8.6	1	27	1992	8414920
8.3	1	27	1992	8414921
8.7	2	27	1992	8414922
8.41	1	27	1992	8414923
8.5	1	27	1992	8414924
8.3	1	27	1992	8414925
8.9	1	27	1992	8414926
8.3	2	27	1992	8414927
8.64	2	27	1992	8414929
8.87	1	27	1992	8414930
8.47	1	27	1992	8414931
8.2	1	27	1992	8414932
8.26	2	27	1992	8414933
8.7	2	27	1992	8414934
8.12	1	27	1992	8414935
8.73	1	27	1992	8414936
8.51	1	27	1992	8414937
8.4	1	27	1992	8414938
8.2	1	27	1992	8414939
8.3	1	27	1992	8414940
8.7	2	27	1992	8414941
8.7	1	27	1992	8414942
8.06	1	27	1992	8414943
8.1	1	27	1992	8414944
8.51	1	27	1992	8414945
8.2	1	27	1992	8414946
8.6	2	27	1992	8414947
8.43	1	27	1992	8414948
8.4	1	27	1992	8414949
8.57	2	27	1992	8414950
NA	1	27	2000	8474772
NA	1	28	1994	8537601
8.23	1	29	1994	8537602
NA	1	29	1994	8537603
NA	2	26	1994	8537604
7.74	1	29	1994	8537605
NA	1	29	1994	8537606
NA	1	26	1994	8537607
NA	1	26	1994	8537608
8.21	2	26	1994	8537609
NA	2	26	1994	8537610
NA	1	26	1994	8537611
8.26	2	26	1994	8537612
NA	2	26	1994	8537613
NA	1	26	1994	8537614
8.35	2	27	1994	8537615
NA	1	27	1994	8537616
8.45	1	27	1994	8537617
8.27	1	29	1994	8537619
NA	1	29	1994	8537620
NA	1	29	1994	8537621
NA	2	29	1994	8537622
8.55	1	29	1994	8537623
NA	2	29	1994	8537624
NA	1	29	1994	8537625
NA	2	29	1994	8537626
NA	2	29	1994	8537627
NA	1	29	1994	8537628
NA	1	29	1994	8537629
NA	1	29	1994	8537630
NA	1	29	1994	8537631
NA	1	29	1994	8537632
NA	2	29	1994	8537633
NA	1	29	1994	8537634
NA	2	29	1994	8537635
8.32	1	29	1994	8537636
NA	1	29	1994	8537637
NA	2	29	1994	8537638
NA	1	29	1994	8537639
NA	1	29	1994	8537640
NA	1	29	1994	8537641
NA	NA	29	1994	8537642
NA	2	29	1994	8537643
NA	1	27	1994	8537644
NA	1	27	1994	8537645
NA	1	27	1994	8537646
NA	1	27	1994	8537647
NA	1	27	1994	8537648
NA	1	27	1994	8537649
8.24	1	27	1994	8537650
NA	2	26	1994	8537651
7.71	1	26	1994	8537652
7.81	2	26	1994	8537671
NA	1	26	1994	8537672
NA	2	27	1994	8537673
NA	1	27	1994	8537674
NA	2	27	1994	8537675
NA	2	27	1994	8537676
8.09	1	27	1994	8537677
NA	2	28	1994	8537678
NA	2	28	1994	8537679
NA	1	28	1994	8537680
NA	2	28	1994	8537681
NA	1	28	1994	8537682
NA	1	28	1994	8537683
8.39	2	28	1994	8537684
8.23	2	29	1994	8537685
8.25	1	29	1994	8537687
NA	2	27	1994	8537688
NA	1	27	1994	8537689
8.4	2	27	1994	8537690
NA	1	27	1994	8537691
NA	2	27	1994	8537692
8.15	1	27	1994	8537693
NA	2	27	1994	8537694
NA	2	27	1994	8537695
8.4	2	27	1994	8537696
NA	2	20	1994	8537697
NA	2	20	1994	8537698
8.35	1	20	1994	8537699
8.32	1	20	1994	8537700
7.9	1	27	1994	8537701
7.95	1	27	1994	8537702
NA	2	27	1994	8537703
NA	2	28	1994	8537704
8.62	1	26	1994	8537705
NA	1	28	1994	8537706
NA	2	28	1994	8537707
NA	NA	28	1994	8537708
NA	2	28	1994	8537709
NA	1	28	1994	8537710
NA	2	28	1994	8537711
NA	1	28	1994	8537712
NA	2	28	1994	8537713
NA	2	28	1994	8537714
8.4	1	28	1994	8537715
NA	1	26	1994	8537716
NA	2	26	1994	8537717
NA	2	26	1994	8537718
NA	1	26	1994	8537719
NA	1	26	1994	8537720
NA	1	26	1994	8537721
NA	1	26	1994	8537722
NA	1	26	1994	8537723
NA	2	26	1994	8537724
NA	2	26	1994	8537725
NA	1	26	1994	8537726
NA	1	27	1994	8537727
8.25	2	27	1994	8537728
8.37	2	27	1994	8537729
8.57	1	27	1994	8537730
NA	1	27	1994	8537731
NA	2	27	1994	8537732
NA	1	27	1994	8537733
NA	1	27	1994	8537735
NA	1	27	1994	8537736
NA	2	27	1994	8537737
8.4	1	27	1994	8537738
NA	1	27	1994	8537739
NA	NA	27	1994	8537740
NA	2	27	1994	8537741
8.05	2	27	1994	8537742
7.9	2	29	1994	8537743
NA	1	28	1994	8537744
NA	1	28	1994	8537745
7.81	2	27	1994	8537746
NA	2	27	1994	8537747
8.03	1	27	1994	8537748
NA	NA	27	1994	8537749
NA	1	27	1994	8537766
NA	2	26	1994	8537767
NA	2	26	1994	8537768
NA	2	27	1995	8537786
NA	2	27	1995	8537787
NA	2	27	1995	8537788
NA	1	27	1995	8537789
NA	1	27	1995	8537790
8.32	2	27	1995	8537791
NA	2	27	1995	8537792
NA	1	27	1995	8537793
NA	1	27	1995	8537794
8.02	1	27	1995	8537795
NA	2	27	1995	8537796
NA	NA	26	1995	8537797
NA	1	26	1995	8537798
NA	1	26	1995	8537799
NA	1	26	1995	8537800
NA	2	27	1993	8573001
NA	NA	27	1993	8573002
NA	NA	27	1993	8573003
NA	2	27	1993	8573004
NA	2	27	1993	8573005
NA	NA	27	1993	8573006
8.8	2	27	1992	8573018
8.03	1	27	1992	8573019
8.25	1	27	1992	8573020
NA	1	27	1993	8573021
NA	1	27	1993	8573022
NA	1	27	1993	8573023
8.89	2	26	1992	8573024
8.6	2	20	1992	8573030
NA	2	29	1993	8573032
NA	1	29	1993	8573033
NA	2	29	1993	8573034
NA	1	29	1993	8573035
NA	NA	29	1993	8573036
NA	2	29	1993	8573037
NA	2	29	1993	8573038
NA	1	29	1993	8573039
NA	1	29	1993	8573040
NA	NA	29	1993	8573041
7.95	2	29	1993	8573042
NA	NA	29	1993	8573043
NA	2	29	1993	8573044
NA	2	26	1993	8573045
8.09	2	27	1993	8573046
8.31	2	26	1992	8573047
8.36	1	26	1992	8573048
NA	1	26	1993	8573049
8.4	1	26	1992	8573050
8.61	1	26	1992	8573051
7.8	1	26	1992	8573052
NA	2	26	1993	8573053
NA	2	26	1993	8573054
8.3	2	26	1993	8573055
NA	1	26	1993	8573056
NA	2	26	1993	8573057
NA	NA	26	1993	8573058
NA	1	26	1993	8573059
NA	2	27	1993	8573060
NA	2	27	1993	8573061
NA	1	27	1993	8573062
NA	1	27	1993	8573063
NA	1	28	1993	8573064
NA	2	27	1993	8573065
NA	NA	27	1993	8573066
NA	1	27	1993	8573067
NA	2	27	1993	8573068
NA	1	27	1993	8573069
NA	1	27	1993	8573070
NA	NA	27	1993	8573071
NA	2	27	1993	8573072
NA	2	27	1993	8573073
NA	2	27	1993	8573074
NA	2	27	1993	8573075
NA	NA	27	1993	8573076
8.15	2	27	1993	8573077
NA	2	27	1993	8573078
NA	2	27	1993	8573079
NA	1	27	1993	8573080
NA	1	27	1993	8573081
NA	2	27	1993	8573082
NA	1	27	1993	8573083
NA	2	27	1993	8573084
NA	2	27	1993	8573085
8.1	2	20	1993	8573086
NA	2	20	1993	8573087
NA	1	20	1993	8573088
NA	2	20	1993	8573089
NA	2	20	1993	8573090
NA	1	20	1993	8573091
NA	2	20	1993	8573092
NA	1	20	1993	8573093
NA	2	29	1993	8573094
NA	2	29	1993	8573095
8.11	1	28	1993	8573096
NA	2	29	1993	8573097
NA	2	29	1993	8573098
NA	1	29	1993	8573099
NA	2	29	1993	8573100
8.3	2	28	1992	8573101
9	1	28	1992	8573102
8.47	1	28	1993	8573103
NA	1	28	1993	8573104
8.49	2	28	1992	8573105
8.16	1	28	1993	8573106
NA	1	28	1993	8573107
NA	2	28	1993	8573108
NA	1	28	1993	8573109
8	2	26	1992	8573110
NA	2	26	1993	8573111
8.5	2	26	1993	8573112
NA	1	26	1993	8573113
8.09	1	26	1993	8573114
NA	NA	26	1993	8573115
8	1	26	1993	8573116
NA	1	26	1993	8573117
8.03	1	26	1993	8573118
NA	2	27	1993	8573119
NA	1	27	1993	8573120
NA	1	27	1993	8573121
NA	1	27	1993	8573122
NA	1	27	1993	8573123
NA	2	27	1993	8573124
NA	1	27	1993	8573125
NA	2	27	1993	8573126
NA	1	27	1993	8573127
NA	1	27	1993	8573128
NA	1	27	1993	8573129
NA	1	27	1993	8573130
NA	1	27	1993	8573131
NA	1	27	1993	8573132
NA	1	27	1993	8573133
NA	1	27	1993	8573134
NA	2	27	1993	8573135
NA	1	27	1993	8573136
NA	1	27	1993	8573137
NA	1	27	1993	8573138
NA	1	27	1993	8573139
8.54	1	26	1993	8573140
NA	1	29	1993	8573144
NA	1	29	1993	8573145
8.3	1	29	1993	8573146
NA	1	29	1993	8573147
NA	1	29	1993	8573148
NA	1	29	1993	8573149
NA	2	29	1993	8573150
NA	1	29	1993	8573151
8.9	1	29	1993	8573152
NA	1	28	1993	8573153
NA	1	28	1993	8573154
8	1	28	1992	8573155
8.36	2	26	1993	8573156
NA	1	26	1993	8573157
NA	2	26	1993	8573158
NA	2	26	1993	8573159
8.32	1	27	1992	8573160
NA	NA	27	1993	8573161
NA	2	27	1993	8573162
NA	1	27	1993	8573163
NA	2	27	1993	8573164
NA	1	27	1993	8573165
NA	1	27	1993	8573166
NA	2	27	1993	8573167
8.43	2	27	1992	8573168
NA	NA	27	1993	8573170
NA	1	27	1993	8573171
NA	1	27	1993	8573172
NA	2	27	1993	8573173
NA	1	27	1993	8573174
8.36	1	27	1993	8573175
NA	1	27	1993	8573176
NA	2	27	1993	8573177
NA	2	27	1993	8573178
NA	1	27	1993	8573179
NA	2	27	1993	8573180
NA	1	27	1993	8573181
NA	1	27	1993	8573182
NA	1	29	1993	8573183
NA	1	29	1993	8573184
NA	2	29	1993	8573185
NA	2	26	1993	8573186
8.39	1	26	1993	8573187
NA	2	26	1993	8573188
NA	1	26	1993	8573189
NA	1	26	1993	8573190
NA	2	26	1993	8573191
NA	1	26	1993	8573192
NA	1	26	1993	8573193
NA	1	27	1993	8573194
NA	2	27	1993	8573195
NA	2	27	1993	8573196
NA	2	27	1993	8573197
NA	2	27	1993	8573199
NA	2	27	1993	8573200
8.32	1	27	1993	8573201
NA	NA	27	1993	8573202
NA	NA	27	1993	8573203
NA	NA	27	1993	8573204
NA	NA	27	1993	8573205
NA	2	27	1993	8573206
NA	1	27	1993	8573207
NA	1	27	1993	8573208
NA	2	26	1993	8573209
NA	2	26	1993	8573210
NA	2	26	1993	8573211
NA	1	26	1993	8573212
NA	1	26	1993	8573213
NA	1	26	1993	8573214
8.21	2	26	1993	8573215
NA	1	26	1993	8573216
NA	2	26	1993	8573217
NA	1	26	1993	8573218
NA	1	26	1993	8573219
NA	1	26	1993	8573220
8.2	1	26	1993	8573221
NA	1	26	1993	8573222
NA	2	26	1993	8573223
8.12	1	29	1993	8573224
NA	2	29	1993	8573225
NA	1	29	1993	8573226
8.2	1	29	1993	8573227
8.3	2	29	1993	8573228
NA	2	29	1993	8573229
NA	2	29	1993	8573230
NA	2	29	1993	8573231
NA	2	28	1993	8573232
8.61	1	29	1992	8573233
NA	2	27	1993	8573234
8.1	2	27	1993	8573235
NA	1	27	1993	8573236
NA	1	27	1993	8573237
NA	1	27	1993	8573242
NA	1	27	1993	8573243
NA	2	27	1993	8573244
8.52	2	27	1993	8573245
8.37	1	27	1993	8573246
NA	2	27	1993	8573247
NA	1	27	1993	8573248
NA	2	27	1993	8573249
NA	1	27	1993	8573250
NA	1	27	1993	8573251
NA	2	27	1993	8573252
NA	NA	27	1993	8573253
NA	NA	27	1993	8573254
8.35	1	27	1993	8573255
8.05	2	27	1993	8573256
NA	1	26	1993	8573257
8.81	1	26	1992	8573258
8.86	1	26	1992	8573259
8.28	1	28	1992	8573260
8.11	1	28	1992	8573261
8.26	2	28	1993	8573262
NA	1	29	1993	8573263
8.02	2	29	1993	8573264
NA	2	29	1993	8573265
NA	1	29	1993	8573266
NA	1	29	1993	8573267
NA	2	29	1993	8573268
NA	NA	29	1993	8573269
8.39	1	28	1993	8573270
8.45	2	26	1993	8573275
NA	1	26	1993	8573291
NA	1	26	1993	8573292
NA	1	26	1993	8573293
NA	1	26	1993	8573294
8.18	2	26	1993	8573295
NA	1	20	1993	8573296
8.6	1	20	1993	8573297
NA	1	20	1993	8573298
NA	2	20	1993	8573299
NA	2	20	1993	8573300
NA	2	26	1999	8573456
NA	2	27	1993	8573509
8.55	1	27	1993	8573510
NA	2	27	1993	8573511
NA	1	27	1993	8573512
NA	NA	27	1993	8573513
NA	NA	27	1993	8573514
8.15	1	28	1993	8573515
8.1	2	28	1993	8573516
8	1	28	1993	8573517
NA	1	28	1993	8573518
NA	1	28	1993	8573519
NA	1	28	1993	8573520
8.45	1	26	1993	8573526
8.25	1	27	1993	8573537
NA	1	27	1993	8573538
8.27	2	27	1993	8573539
NA	2	27	1993	8573540
NA	1	27	1993	8573541
NA	2	27	1993	8573542
NA	2	27	1993	8573543
NA	1	27	1993	8573544
8.26	1	27	1993	8573545
NA	NA	27	1993	8573546
NA	NA	27	1993	8573547
NA	1	27	1993	8573548
NA	2	28	1993	8573549
NA	1	28	1993	8573550
8.5	1	28	1993	8573551
NA	2	28	1993	8573552
8.28	2	28	1993	8573553
NA	2	28	1993	8573554
NA	2	28	1993	8573555
7.49	1	20	1993	8573560
NA	2	20	1993	8573561
7.71	2	20	1993	8573562
8.4	1	20	1992	8573563
NA	1	20	1993	8573564
NA	1	20	1993	8573565
NA	2	20	1993	8573566
8.32	2	20	1993	8573567
NA	2	20	1993	8573568
NA	2	20	1993	8573569
NA	2	20	1993	8573570
NA	2	20	1993	8573571
8.48	1	26	1993	8573572
NA	2	26	1993	8573573
NA	2	26	1993	8573574
NA	2	26	1993	8573575
7.96	1	27	1993	8573587
NA	1	27	1993	8573588
8.08	2	27	1993	8573589
8.1	2	27	1993	8573590
8.47	1	27	1993	8573591
8.5	1	27	1993	8573592
NA	1	27	1993	8573593
8.32	1	27	1993	8573594
NA	1	27	1993	8573595
8.47	1	27	1993	8573596
8.71	2	27	1993	8573597
8.25	2	27	1993	8573598
8.02	2	28	1993	8573599
8.45	2	27	1993	8573600
8.03	2	27	1993	8573601
NA	2	27	1993	8573602
8.65	2	27	1993	8573603
NA	2	27	1993	8573604
NA	2	27	1993	8573605
8.28	2	27	1993	8573606
8.35	2	20	1993	8573635
8.17	2	29	1993	8573636
9.3	2	29	1993	8573637
8.37	1	29	1993	8573638
8.47	1	29	1993	8573639
8.45	2	29	1993	8573640
8.35	2	29	1993	8573641
8.05	1	26	1993	8573642
8.13	2	26	1993	8573643
7.83	1	26	1993	8573644
8.42	2	26	1993	8573645
8.15	2	26	1993	8573646
8.27	1	26	1993	8573648
8.3	2	27	1993	8573658
8.2	1	27	1993	8573660
8.55	1	27	1993	8573661
8.2	2	27	1993	8573662
8.45	2	27	1993	8573663
8.45	2	27	1993	8573664
8.3	2	27	1993	8573665
NA	NA	26	1994	8573666
NA	NA	26	1994	8573667
NA	NA	26	1994	8573668
NA	NA	26	1994	8573669
NA	NA	26	1994	8573670
NA	2	27	1994	8573671
NA	2	27	1994	8573672
8.15	2	26	1993	8573673
NA	NA	27	1994	8573674
NA	2	27	1994	8573675
NA	1	27	1994	8573676
NA	1	27	1994	8573677
NA	1	26	1994	8573678
NA	2	26	1994	8573679
NA	1	26	1994	8573680
NA	1	26	1994	8573681
8.23	2	26	1993	8573682
8.22	2	28	1993	8573683
8.5	1	28	1993	8573684
8.5	1	28	1993	8573685
8.31	1	28	1993	8573686
8.15	2	28	1993	8573687
8.2	2	20	1993	8573688
NA	2	26	1994	8573689
NA	2	26	1994	8573691
NA	2	26	1994	8573692
NA	1	26	1994	8573693
NA	1	26	1994	8573694
NA	1	26	1994	8573695
NA	2	26	1994	8573696
NA	1	26	1994	8573697
NA	2	28	1994	8573698
NA	1	28	1994	8573699
NA	1	28	1994	8573700
NA	2	27	1994	8573713
NA	2	27	1994	8573714
NA	1	27	1994	8573715
NA	2	27	1994	8573716
NA	2	27	1994	8573717
NA	2	27	1994	8573718
NA	2	27	1994	8573719
8.6	1	29	1993	8573722
NA	1	27	1994	8573723
NA	2	27	1994	8573724
NA	NA	27	1994	8573725
NA	2	27	1994	8573726
NA	1	27	1994	8573727
NA	2	27	1994	8573728
NA	2	27	1994	8573729
NA	2	27	1994	8573730
NA	2	27	1994	8573731
NA	2	27	1994	8573732
NA	2	27	1994	8573733
NA	2	27	1994	8573734
NA	2	27	1994	8573735
NA	1	27	1994	8573736
NA	1	27	1994	8573737
NA	1	27	1994	8573738
NA	NA	27	1994	8573739
NA	1	27	1994	8573740
NA	1	27	1994	8573741
NA	2	27	1994	8573742
8.04	2	27	1994	8573743
8	1	27	1993	8573744
8.12	1	27	1993	8573745
8.44	2	27	1993	8573746
NA	2	27	1994	8573767
NA	1	27	1994	8573768
NA	1	27	1994	8573769
NA	1	27	1994	8573770
NA	2	27	1994	8573771
NA	1	27	1994	8573772
NA	2	27	1994	8573773
NA	1	27	1994	8573774
NA	2	27	1994	8573775
NA	1	27	1994	8573776
NA	2	27	1994	8573777
NA	1	27	1994	8573778
NA	2	27	1994	8573779
NA	1	27	1994	8573780
NA	1	27	1994	8573781
NA	2	27	1994	8573782
NA	2	27	1993	8573783
NA	1	27	1994	8573784
NA	1	27	1994	8573785
7.89	1	27	1994	8573786
8.07	1	27	1993	8573787
NA	2	29	1994	8573788
NA	1	29	1994	8573789
NA	2	29	1994	8573790
NA	1	29	1994	8573791
NA	2	29	1994	8573792
NA	NA	29	1994	8573793
NA	2	29	1994	8573794
NA	1	29	1994	8573795
NA	2	29	1994	8573796
NA	2	29	1994	8573797
NA	2	29	1994	8573798
NA	2	29	1994	8573799
NA	1	29	1994	8573800
7.5	1	26	1994	8573801
NA	NA	26	1994	8573802
NA	1	29	1994	8573803
NA	1	28	1994	8573804
8.57	2	28	1993	8573805
NA	1	28	1994	8573806
NA	2	28	1994	8573807
8.4	1	28	1994	8573808
NA	1	28	1994	8573809
NA	2	28	1994	8573810
NA	1	28	1994	8573811
NA	2	28	1994	8573812
NA	1	26	1994	8573819
NA	2	26	1994	8573820
NA	2	26	1994	8573821
NA	1	26	1994	8573822
NA	2	26	1994	8573823
NA	2	26	1994	8573824
8.44	1	28	1993	8573828
NA	2	28	1994	8573829
NA	2	28	1994	8573830
NA	2	28	1994	8573831
NA	1	28	1994	8573832
8.57	2	29	1994	8573833
8.4	2	26	1993	8573834
NA	2	26	1994	8573835
NA	1	26	1994	8573836
NA	1	26	1994	8573837
NA	2	26	1994	8573838
NA	2	26	1994	8573839
NA	1	26	1994	8573840
8.3	2	26	1993	8573841
NA	2	26	1994	8573842
NA	2	26	1994	8573843
NA	2	26	1994	8573844
NA	2	26	1994	8573845
NA	1	26	1994	8573846
NA	1	27	1994	8573855
7.91	1	26	1993	8573856
7.7	2	26	1994	8573857
NA	1	26	1994	8573858
7.9	2	26	1994	8573859
NA	2	26	1994	8573860
NA	1	26	1994	8573861
NA	2	26	1994	8573862
NA	2	20	1994	8573863
8.15	2	20	1994	8573864
NA	2	20	1994	8573865
NA	1	20	1994	8573866
NA	1	20	1994	8573867
NA	2	29	1994	8573868
NA	1	29	1994	8573869
NA	2	29	1994	8573870
8	2	28	1993	8573871
8.31	1	28	1993	8573872
8.2	2	28	1993	8573873
8.21	1	28	1994	8573874
8.26	2	26	1994	8573875
8.3	1	28	1993	8573876
NA	1	27	1994	8573877
NA	1	27	1994	8573878
NA	1	27	1994	8573879
NA	1	27	1994	8573880
NA	1	27	1994	8573881
NA	2	27	1994	8573882
NA	1	27	1994	8573883
NA	2	27	1994	8573884
NA	2	27	1994	8573885
NA	2	27	1994	8573886
NA	2	27	1994	8573887
NA	1	27	1994	8573888
8.2	1	27	1994	8573889
6.98	2	27	1994	8573890
NA	1	27	1994	8573891
8.13	2	27	1994	8573892
8.22	1	27	1994	8573893
NA	1	27	1994	8573894
NA	1	27	1994	8573895
8.26	1	27	1994	8573896
NA	2	27	1994	8573897
NA	1	27	1994	8573898
NA	2	27	1994	8573899
8.6	2	27	1994	8573900
NA	1	26	1994	8573901
NA	1	26	1994	8573902
8.3	1	26	1994	8573903
NA	2	27	1994	8573917
8.3	2	27	1994	8573918
NA	2	27	1994	8573919
7.85	1	27	1994	8573920
NA	2	27	1994	8573921
NA	1	27	1994	8573922
NA	1	27	1994	8573923
NA	NA	27	1994	8573924
NA	2	27	1994	8573925
8.23	1	27	1994	8573926
NA	NA	27	1994	8573927
8.5	1	27	1994	8573928
NA	NA	27	1994	8573929
NA	1	27	1994	8573930
NA	NA	27	1994	8573931
NA	1	27	1994	8573932
NA	1	27	1994	8573933
NA	1	27	1994	8573934
NA	2	27	1994	8573935
NA	2	27	1994	8573936
8.6	1	27	1994	8573937
NA	NA	27	1994	8573938
8.1	2	27	1994	8573939
NA	2	27	1994	8573940
NA	2	27	1994	8573941
NA	2	27	1994	8573942
NA	NA	27	1994	8573943
NA	1	28	1994	8573944
NA	1	28	1994	8573945
NA	1	28	1994	8573946
NA	1	28	1994	8573947
NA	1	28	1994	8573948
NA	1	26	1994	8573950
NA	NA	29	1994	8573951
NA	2	29	1994	8573952
NA	2	29	1994	8573953
NA	2	29	1994	8573954
7.94	2	27	1994	8573955
NA	2	29	1994	8573956
NA	NA	29	1994	8573957
NA	NA	29	1994	8573958
8.67	1	28	1994	8573959
NA	1	29	1994	8573960
NA	1	29	1994	8573961
NA	1	29	1994	8573962
NA	1	29	1994	8573963
NA	2	29	1994	8573964
NA	1	29	1994	8573965
8.05	1	27	1994	8573966
NA	2	27	1994	8573967
NA	1	27	1994	8573968
NA	2	27	1994	8573969
NA	1	27	1994	8573970
NA	1	27	1994	8573971
NA	2	28	1994	8573972
NA	1	28	1994	8573973
NA	1	28	1994	8573974
NA	1	28	1994	8573975
NA	1	28	1994	8573976
NA	2	28	1994	8573977
NA	2	28	1994	8573978
NA	NA	28	1994	8573979
NA	NA	28	1994	8573980
NA	NA	28	1994	8573981
8.47	2	28	1994	8573982
NA	2	26	1994	8573983
NA	1	26	1994	8573984
NA	2	26	1994	8573985
NA	2	20	1994	8573986
8.62	2	20	1994	8573987
NA	1	20	1994	8573988
NA	NA	27	1994	8573998
NA	NA	27	1994	8573999
NA	NA	27	1994	8574000
8.3	2	28	1994	8598501
8.36	1	27	1994	8598504
8.65	1	27	1994	8598505
NA	1	27	1994	8598506
NA	1	27	1994	8598507
7.97	2	27	1994	8598508
NA	2	27	1994	8598509
NA	2	29	1995	8598531
NA	1	29	1995	8598532
NA	2	29	1995	8598533
NA	2	29	1995	8598534
NA	2	29	1995	8598535
NA	1	29	1995	8598536
NA	1	29	1995	8598537
NA	2	29	1995	8598538
NA	2	29	1995	8598539
NA	2	29	1995	8598540
NA	2	28	1995	8598541
NA	1	28	1995	8598542
NA	1	29	1995	8598543
NA	1	29	1995	8598544
NA	1	29	1995	8598545
NA	1	29	1995	8598546
NA	1	27	1995	8598547
8.37	1	27	1995	8598548
NA	1	27	1995	8598549
NA	2	27	1995	8598550
NA	2	27	1995	8598551
NA	2	27	1995	8598552
NA	1	27	1995	8598553
7.74	1	27	1995	8598554
NA	2	27	1995	8598555
NA	2	27	1995	8598556
NA	1	20	1995	8598557
NA	1	20	1995	8598558
NA	1	26	1995	8598559
NA	NA	26	1995	8598560
NA	NA	26	1995	8598561
NA	NA	29	1995	8598562
NA	NA	29	1995	8598563
NA	NA	29	1995	8598564
7.95	2	27	1995	8598565
NA	1	27	1995	8598566
8.26	1	27	1995	8598567
8.11	1	26	1995	8598568
8.6	2	28	1995	8598569
7.96	1	28	1995	8598570
8.72	1	29	1995	8598571
8.12	2	27	1995	8598572
8.13	1	27	1995	8598573
8.25	1	26	1995	8598574
8.45	1	26	1995	8598575
NA	1	27	1996	8598576
NA	1	27	1996	8598577
8.5	2	27	1996	8598578
NA	1	28	1996	8598593
NA	2	28	1996	8598594
NA	1	28	1996	8598595
NA	1	28	1996	8598596
NA	1	28	1996	8598597
NA	1	28	1996	8598598
NA	1	28	1994	8598601
8.29	1	28	1994	8598602
NA	1	28	1994	8598603
NA	2	28	1994	8598604
NA	1	28	1994	8598605
NA	2	28	1994	8598606
7.3	2	28	1994	8598607
8.2	1	28	1994	8598608
8.7	2	28	1994	8598609
NA	2	28	1994	8598610
8.72	1	28	1994	8598611
NA	1	28	1994	8598612
NA	2	28	1994	8598613
8.19	1	28	1994	8598614
NA	2	28	1994	8598615
NA	1	28	1994	8598616
NA	2	28	1994	8598617
NA	1	28	1994	8598618
NA	1	28	1994	8598619
NA	2	28	1994	8598620
8.27	2	28	1994	8598621
NA	1	28	1994	8598622
NA	2	28	1994	8598623
NA	2	27	1995	8598649
NA	1	27	1995	8598650
NA	2	27	1995	8598651
NA	1	27	1995	8598652
NA	NA	26	1995	8598659
NA	2	26	1995	8598660
NA	1	26	1995	8598661
NA	NA	26	1995	8598662
NA	NA	26	1995	8598663
NA	NA	26	1995	8598664
8.26	1	27	1994	8598665
8.15	2	27	1994	8598666
NA	2	27	1995	8598667
NA	2	27	1995	8598668
NA	NA	27	1995	8598669
NA	1	27	1995	8598670
NA	NA	27	1995	8598671
NA	1	27	1995	8598672
NA	1	27	1995	8598674
NA	1	27	1995	8598677
NA	2	27	1995	8598678
NA	1	27	1995	8598679
NA	1	27	1995	8598680
NA	1	27	1995	8598681
NA	NA	27	1995	8598682
NA	NA	27	1995	8598683
NA	1	27	1995	8598684
NA	2	27	1995	8598685
NA	NA	27	1995	8598686
NA	2	27	1995	8598687
NA	NA	27	1995	8598688
NA	NA	27	1995	8598689
NA	NA	27	1995	8598690
NA	2	27	1995	8598691
8.25	2	26	1994	8598694
8.35	1	26	1994	8598695
NA	2	26	1995	8598696
8.3	2	26	1994	8598697
NA	NA	26	1995	8598698
NA	2	26	1995	8598699
NA	NA	26	1995	8598700
NA	1	26	1995	8598701
NA	2	26	1995	8598702
NA	1	26	1995	8598703
NA	1	26	1995	8598704
NA	2	26	1995	8598705
NA	2	26	1995	8598706
NA	1	26	1995	8598707
NA	1	27	1995	8598708
NA	2	27	1995	8598709
NA	2	27	1995	8598710
NA	2	27	1995	8598711
NA	2	27	1995	8598712
NA	1	27	1995	8598713
NA	1	29	1995	8598714
NA	1	27	1995	8598715
8.35	2	27	1995	8598716
NA	1	28	1995	8598717
NA	1	28	1995	8598718
NA	1	28	1995	8598719
8.42	1	27	1994	8598720
8.1	1	27	1994	8598721
NA	2	27	1995	8598723
NA	1	27	1995	8598726
NA	NA	27	1995	8598727
8.3	1	26	1995	8598728
NA	1	26	1995	8598729
NA	1	26	1995	8598730
NA	NA	26	1995	8598731
NA	NA	26	1995	8598732
NA	1	26	1995	8598733
NA	NA	27	1995	8598734
NA	NA	27	1995	8598735
NA	1	27	1995	8598736
8.2	2	28	1994	8598737
NA	NA	28	1995	8598738
NA	NA	28	1995	8598739
NA	1	28	1995	8598740
NA	2	28	1995	8598741
NA	1	28	1995	8598742
NA	NA	28	1995	8598743
NA	2	28	1995	8598744
NA	2	28	1995	8598745
NA	2	28	1995	8598746
NA	2	28	1995	8598747
NA	2	27	1995	8598748
NA	1	27	1995	8598749
NA	2	27	1995	8598750
NA	1	27	1995	8598751
NA	2	27	1995	8598752
NA	2	27	1995	8598753
NA	1	27	1995	8598754
NA	1	27	1995	8598755
NA	1	20	1995	8598756
7.84	1	27	1995	8598757
8	1	20	1994	8598758
NA	1	27	1995	8598802
NA	2	27	1995	8598803
NA	2	27	1995	8598806
NA	2	27	1995	8598807
8.01	2	27	1995	8598808
NA	NA	27	1995	8598809
NA	1	28	1995	8598810
NA	1	28	1995	8598811
NA	1	28	1995	8598812
NA	1	28	1995	8598813
NA	1	28	1995	8598814
NA	1	28	1995	8598815
NA	1	27	1995	8598837
NA	1	27	1995	8598838
NA	1	27	1995	8598839
NA	NA	27	1995	8598840
NA	1	27	1995	8598841
NA	1	27	1995	8598842
NA	2	27	1995	8598843
NA	NA	27	1995	8598844
NA	1	26	1995	8598845
NA	1	26	1995	8598846
NA	NA	26	1995	8598848
8.46	1	28	1995	8598849
NA	1	29	1995	8598850
NA	1	27	1995	8598851
NA	1	27	1995	8598852
NA	2	26	1995	8598853
NA	1	28	1995	8598854
NA	2	26	1995	8598855
8.07	2	28	1995	8598856
NA	1	27	1995	8598857
NA	1	27	1995	8598858
NA	1	27	1995	8598859
NA	1	27	1995	8598860
NA	1	27	1995	8598861
NA	2	27	1995	8598862
NA	1	27	1995	8598863
NA	2	27	1995	8598864
NA	2	20	1995	8598865
NA	1	20	1995	8598866
NA	1	20	1995	8598867
NA	1	20	1995	8598868
NA	2	29	1995	8598870
NA	2	29	1995	8598871
8.25	1	29	1995	8598872
8.37	2	29	1995	8598873
8.4	1	29	1995	8598874
8.4	2	29	1995	8598875
NA	2	29	1995	8598876
NA	2	29	1995	8598877
NA	1	29	1995	8598878
NA	2	29	1995	8598879
NA	1	29	1995	8598880
8.07	2	29	1995	8598881
NA	2	29	1995	8598882
NA	1	28	1995	8598883
NA	2	28	1995	8598884
NA	2	28	1995	8598885
NA	1	28	1995	8598886
8.15	1	26	1995	8598887
NA	1	26	1995	8598888
NA	1	26	1995	8598889
NA	1	26	1995	8598890
NA	1	26	1995	8598891
NA	NA	26	1995	8598892
NA	2	26	1995	8598893
NA	2	26	1995	8598894
NA	1	26	1995	8598895
NA	NA	26	1995	8598896
NA	2	27	1995	8598897
NA	1	27	1995	8598898
NA	1	27	1995	8598899
NA	1	27	1995	8598900
NA	NA	29	1995	8598901
NA	1	29	1995	8598902
NA	1	29	1995	8598903
NA	1	29	1995	8598904
NA	1	29	1995	8598905
NA	NA	26	1995	8598906
8.1	2	28	1995	8598907
NA	NA	26	1995	8598908
NA	NA	27	1995	8598909
NA	1	27	1995	8598910
NA	2	27	1995	8598911
NA	NA	27	1995	8598912
NA	1	27	1995	8598913
NA	1	27	1995	8598914
NA	2	27	1995	8598915
NA	2	27	1995	8598916
NA	1	27	1995	8598917
NA	NA	27	1995	8598918
NA	2	28	1995	8598919
NA	2	28	1995	8598920
NA	1	29	1995	8598921
NA	1	29	1995	8598922
NA	2	29	1995	8598923
NA	1	29	1995	8598924
NA	2	29	1995	8598925
NA	1	27	1995	8598926
NA	1	27	1995	8598927
NA	1	27	1995	8598928
NA	2	27	1995	8598929
NA	1	27	1995	8598930
NA	1	27	1995	8598931
NA	2	27	1995	8598932
NA	NA	27	1995	8598933
NA	2	27	1995	8598934
NA	2	27	1995	8598935
NA	NA	28	1995	8598945
NA	2	28	1995	8598946
NA	2	28	1995	8598947
NA	1	26	1995	8598948
NA	1	26	1995	8598949
NA	NA	26	1995	8598950
NA	2	26	1995	8598951
NA	1	26	1995	8598952
8.3	1	26	1995	8598953
7	1	29	1995	8598954
NA	NA	29	1995	8598955
NA	1	29	1995	8598956
7.57	1	29	1995	8598957
NA	1	29	1995	8598958
NA	1	29	1995	8598959
NA	NA	29	1995	8598960
NA	NA	29	1995	8598961
NA	1	29	1995	8598962
NA	NA	26	1995	8598965
NA	NA	26	1995	8598966
NA	NA	26	1995	8598967
NA	1	26	1995	8598968
NA	1	26	1995	8598969
NA	1	26	1995	8598970
NA	1	26	1995	8598971
NA	2	26	1995	8598972
NA	2	26	1995	8598973
NA	1	26	1995	8598974
NA	2	26	1995	8598975
NA	2	26	1995	8598976
NA	2	20	1995	8598977
NA	2	20	1995	8598978
NA	2	20	1995	8598979
NA	2	20	1995	8598980
NA	1	20	1995	8598981
7.96	1	20	1995	8598982
NA	1	27	1995	8598983
NA	NA	27	1995	8598984
NA	2	27	1995	8598985
NA	NA	27	1995	8598986
7.8	2	27	1995	8598987
NA	NA	27	1995	8598988
NA	1	27	1995	8598990
NA	1	27	1995	8598991
NA	2	27	1995	8598992
NA	NA	27	1995	8598993
NA	1	27	1995	8598994
NA	2	27	1995	8598995
NA	NA	27	1995	8598996
NA	2	26	1995	8598997
NA	1	26	1995	8598998
NA	1	26	1995	8598999
NA	1	29	1995	8599000
NA	1	27	1995	8651501
NA	1	27	1995	8651502
NA	2	27	1995	8651503
NA	2	27	1995	8651504
8	2	27	1995	8651505
7.67	2	26	1995	8651506
NA	1	26	1995	8651507
NA	1	26	1995	8651508
NA	2	26	1995	8651509
8.03	2	26	1995	8651510
8.21	2	27	1996	8651515
NA	2	26	1996	8651516
NA	1	26	1996	8651517
NA	2	26	1996	8651518
NA	2	28	1996	8651519
NA	2	28	1996	8651520
NA	1	28	1996	8651521
8.31	2	28	1996	8651522
NA	1	28	1996	8651523
8.34	1	28	1995	8651524
8.47	1	28	1995	8651525
8.04	2	29	1995	8651526
NA	2	27	1996	8651527
NA	1	26	1996	8651528
NA	1	26	1996	8651529
NA	2	26	1996	8651530
NA	2	26	1996	8651531
NA	NA	26	1996	8651532
NA	1	26	1996	8651533
7.91	2	26	1996	8651534
NA	2	26	1996	8651535
NA	2	26	1996	8651536
NA	1	26	1996	8651537
NA	2	26	1996	8651538
8.03	2	26	1996	8651539
NA	2	26	1996	8651540
NA	1	26	1996	8651541
NA	1	26	1996	8651542
8.31	2	26	1996	8651543
NA	2	26	1996	8651544
NA	2	26	1996	8651545
NA	2	26	1996	8651546
NA	2	26	1996	8651547
8.54	2	26	1996	8651548
NA	1	26	1996	8651549
NA	1	26	1996	8651550
NA	2	26	1996	8651551
NA	1	26	1996	8651552
NA	NA	27	1996	8651553
NA	2	27	1996	8651556
NA	NA	27	1996	8651557
NA	2	27	1996	8651561
NA	2	29	1996	8651562
NA	1	28	1996	8651563
NA	1	28	1996	8651564
NA	1	28	1996	8651565
NA	2	28	1996	8651566
NA	1	20	1996	8651568
NA	1	27	1996	8651569
NA	1	27	1996	8651570
NA	2	27	1996	8651571
NA	2	27	1996	8651572
NA	1	29	1996	8651573
NA	2	20	1996	8651574
NA	2	20	1996	8651575
8.36	1	20	1995	8651576
7.9	2	20	1996	8651577
NA	2	20	1996	8651578
NA	2	20	1996	8651579
NA	1	20	1996	8651580
8.1	1	20	1995	8651581
NA	2	27	1996	8651582
NA	1	27	1996	8651583
NA	1	27	1996	8651584
NA	1	27	1996	8651585
NA	1	28	1996	8651586
7.9	2	29	1996	8651588
7.9	1	27	1996	8651599
NA	NA	27	1996	8651620
7.92	2	20	1996	8651621
NA	2	20	1996	8651622
NA	NA	20	1996	8651623
NA	2	20	1996	8651624
NA	NA	20	1996	8651625
NA	1	20	1996	8651626
8.2	1	20	1996	8651627
NA	1	27	1996	8651628
NA	1	27	1996	8651629
NA	2	27	1996	8651630
NA	1	20	1996	8651631
NA	2	27	1996	8651641
NA	1	29	1996	8651642
NA	1	29	1996	8651643
NA	2	28	1996	8651644
NA	2	28	1996	8651645
NA	1	28	1996	8651646
NA	1	28	1996	8651647
NA	1	28	1996	8651648
NA	2	28	1996	8651649
NA	1	28	1996	8651650
NA	1	28	1996	8651651
NA	1	28	1996	8651652
8.02	1	28	1995	8651653
NA	NA	28	1996	8651654
NA	1	28	1996	8651655
NA	1	28	1996	8651656
NA	NA	28	1996	8651657
8.1	1	28	1996	8651658
7.96	1	28	1996	8651665
NA	2	28	1996	8651666
NA	1	28	1996	8651667
7.85	2	28	1995	8651668
8.2	1	28	1996	8651669
NA	2	27	1996	8651670
NA	2	28	1996	8651671
NA	1	28	1996	8651672
NA	1	29	1996	8651673
NA	1	29	1996	8651674
NA	1	29	1996	8651675
NA	2	29	1996	8651676
NA	2	29	1996	8651677
NA	1	29	1996	8651678
NA	1	29	1996	8651679
NA	1	29	1996	8651680
NA	2	29	1996	8651681
NA	1	28	1996	8651682
NA	1	28	1996	8651683
NA	1	28	1996	8651684
NA	1	28	1996	8651685
NA	2	27	1996	8651686
NA	2	27	1996	8651687
NA	2	28	1996	8651688
NA	2	27	1996	8651689
NA	1	28	1996	8651690
NA	1	28	1996	8651691
NA	2	27	1996	8651692
NA	1	27	1996	8651693
NA	1	27	1996	8651694
8.41	2	27	1996	8651695
8.25	1	27	1995	8651701
NA	2	27	1995	8651702
NA	NA	27	1996	8651703
NA	2	27	1996	8651704
NA	2	27	1996	8651721
NA	2	27	1996	8651722
NA	2	27	1996	8651723
NA	1	27	1996	8651724
NA	1	27	1996	8651725
NA	1	27	1996	8651726
8	2	27	1996	8651727
7.93	1	20	1996	8651728
NA	2	20	1996	8651729
7.95	1	20	1996	8651730
NA	2	20	1996	8651731
NA	NA	20	1996	8651732
8.61	2	28	1995	8651733
8.24	2	28	1995	8651734
NA	2	28	1996	8651735
NA	2	28	1996	8651736
NA	2	28	1996	8651737
NA	1	28	1996	8651738
NA	1	20	1996	8651739
NA	NA	27	1996	8651740
8.5	2	27	1996	8651742
7.62	1	27	1996	8651743
NA	1	29	1996	8651744
NA	1	29	1996	8651745
NA	2	29	1996	8651746
NA	1	29	1996	8651747
NA	1	27	1996	8651748
NA	1	27	1996	8651749
NA	1	27	1996	8651750
NA	1	27	1996	8651751
8.1	1	27	1996	8651752
NA	1	27	1996	8651753
8.27	1	27	1996	8651754
8	2	27	1996	8651758
NA	NA	27	1996	8651760
8.12	1	28	1996	8651761
NA	1	28	1996	8651762
NA	1	28	1996	8651763
NA	2	28	1996	8651764
NA	2	27	1996	8651768
NA	2	27	1996	8651769
NA	2	20	1996	8651777
NA	1	28	1996	8651801
NA	2	26	1996	8651802
NA	1	26	1996	8651803
7.93	2	26	1996	8651804
NA	2	26	1996	8651805
NA	2	26	1996	8651806
NA	1	29	1996	8651807
NA	1	29	1996	8651808
NA	2	29	1996	8651809
NA	2	27	1996	8651810
NA	1	26	1996	8651811
NA	1	26	1996	8651812
NA	NA	26	1996	8651813
NA	1	26	1996	8651814
NA	2	26	1996	8651815
8.2	1	27	1996	8651816
NA	1	26	1996	8651817
NA	2	26	1996	8651818
NA	1	26	1996	8651819
NA	2	26	1996	8651820
NA	1	26	1996	8651821
NA	1	26	1996	8651822
NA	2	26	1996	8651823
8.2	1	26	1996	8651824
NA	2	26	1996	8651825
NA	2	26	1996	8651826
NA	2	26	1996	8651827
NA	NA	27	1996	8651828
NA	NA	27	1996	8651829
NA	1	27	1996	8651830
NA	1	26	1996	8651831
NA	2	26	1996	8651832
NA	2	26	1996	8651833
NA	2	26	1996	8651834
NA	2	27	1996	8651842
NA	1	29	1996	8651845
NA	1	28	1996	8651846
NA	1	28	1996	8651847
NA	1	28	1996	8651848
NA	1	28	1996	8651849
NA	2	28	1996	8651850
NA	2	28	1996	8651851
NA	1	28	1996	8651852
NA	2	28	1996	8651853
NA	2	27	1996	8651854
NA	2	27	1996	8651855
NA	1	27	1996	8651856
NA	1	27	1996	8651858
NA	1	27	1996	8651859
8.2	1	27	1996	8651860
NA	1	27	1996	8651861
NA	2	27	1996	8651862
NA	2	27	1996	8651863
NA	1	27	1996	8651864
NA	1	27	1996	8651865
NA	1	27	1996	8651867
NA	2	27	1996	8651868
8.16	2	27	1996	8651869
8.36	2	27	1996	8651870
8.4	2	27	1996	8651871
NA	2	27	1996	8651872
8.1	2	27	1996	8651873
NA	1	27	1996	8651874
8.11	2	27	1996	8651875
8.51	1	27	1996	8651876
NA	2	26	1996	8651877
8.07	2	26	1996	8651878
7.96	1	26	1996	8651879
NA	2	26	1996	8651880
NA	2	26	1996	8651881
8.02	2	26	1996	8651882
8.12	1	26	1996	8651883
8.35	1	20	1996	8651884
NA	2	28	1996	8651896
NA	2	28	1996	8651897
NA	2	28	1996	8651898
7.94	1	27	1996	8651899
8.1	2	27	1996	8651900
NA	1	28	1996	8651924
NA	1	26	1996	8651927
NA	NA	27	1996	8651936
NA	NA	27	1996	8651937
NA	2	28	1996	8651940
8.06	1	27	1996	8651948
8.5	2	27	1996	8651949
NA	1	27	1996	8651950
8	2	27	1996	8651952
NA	1	27	1996	8651953
NA	1	29	1996	8651954
8.33	2	27	1996	8651975
NA	1	27	1997	8651976
NA	1	27	1997	8651977
8.4	1	27	1996	8651978
8.06	1	27	1996	8651979
7.83	2	26	1996	8651980
NA	NA	26	1997	8651981
NA	NA	26	1997	8651982
NA	NA	26	1997	8651983
NA	2	26	1997	8651984
NA	2	26	1997	8651985
NA	2	26	1997	8651986
NA	1	26	1997	8651987
NA	2	26	1997	8651988
NA	1	26	1997	8651989
NA	NA	26	1997	8651990
NA	1	26	1997	8651993
NA	NA	26	1997	8651994
NA	1	27	1997	8651995
NA	2	27	1997	8651996
8.1	1	27	1996	8651997
8.12	1	27	1996	8651998
8.26	1	26	1997	8681001
8.19	1	26	1997	8681002
8.02	1	26	1997	8681003
NA	2	26	1997	8681004
8.01	1	26	1997	8681005
NA	2	26	1997	8681006
NA	2	26	1997	8681007
8.01	2	20	1997	8681008
8.09	2	20	1997	8681009
NA	1	27	1997	8681010
NA	1	27	1997	8681011
8.11	1	27	1997	8681012
8.37	1	26	1997	8681017
8.06	2	26	1997	8681020
8.24	1	27	1997	8681024
8.2	2	27	1997	8681025
NA	1	27	1997	8681026
8.46	1	27	1997	8681027
7.86	2	27	1997	8681028
8.05	2	27	1997	8681029
NA	2	27	1997	8681030
NA	1	27	1997	8681031
7.7	1	27	1997	8681032
8.2	1	27	1997	8681033
8.07	2	27	1997	8681034
7.8	1	27	1997	8681035
NA	2	27	1997	8681036
8.25	1	27	1997	8681037
8.34	1	27	1997	8681038
NA	2	27	1997	8681039
8.31	1	26	1997	8681040
8	1	27	1997	8681041
8.51	2	27	1997	8681042
NA	1	27	1997	8681043
7.79	2	27	1997	8681044
NA	1	27	1997	8681045
NA	2	27	1998	8681050
NA	2	27	1998	8681051
8.08	1	26	1997	8681052
7.5	2	26	1997	8681053
8.31	2	26	1997	8681054
8	2	28	1997	8681055
7.8	2	28	1997	8681056
8.3	1	28	1997	8681057
8	2	29	1997	8681058
8.45	1	28	1997	8681059
8.4	2	28	1997	8681060
8.5	1	29	1997	8681061
NA	2	27	1998	8681072
7.86	2	27	1998	8681073
8.2	1	27	1997	8681074
7.69	2	27	1997	8681075
7.9	2	27	1997	8681076
8.25	2	27	1997	8681077
NA	NA	27	1998	8681078
7.99	1	27	1998	8681079
NA	1	27	1998	8681080
7.82	1	27	1998	8681081
NA	2	27	1998	8681082
NA	2	27	1998	8681083
NA	2	27	1998	8681084
NA	1	27	1998	8681085
NA	2	27	1998	8681086
NA	1	27	1998	8681087
NA	2	27	1998	8681088
NA	2	27	1998	8681089
NA	2	27	1998	8681090
NA	2	27	1998	8681091
NA	1	27	1998	8681092
NA	2	27	1998	8681093
8	2	27	1997	8681094
8.11	1	27	1997	8681095
NA	1	28	1998	8681096
8.06	2	29	1997	8681097
7.51	2	28	1997	8681098
8.13	2	28	1996	8681101
NA	NA	26	1997	8681102
7.9	1	27	1997	8681103
NA	1	26	1997	8681104
NA	2	26	1997	8681105
NA	1	26	1997	8681106
NA	1	26	1997	8681107
NA	2	26	1997	8681108
NA	1	26	1997	8681109
NA	2	26	1997	8681110
8.1	1	27	1996	8681111
NA	NA	27	1997	8681112
NA	NA	27	1997	8681113
NA	NA	27	1997	8681114
NA	NA	27	1997	8681115
NA	2	27	1997	8681118
NA	1	27	1997	8681119
NA	1	27	1997	8681120
NA	2	28	1997	8681121
NA	2	28	1997	8681122
NA	1	28	1997	8681123
NA	1	28	1997	8681124
NA	NA	27	1997	8681125
NA	NA	27	1997	8681126
NA	NA	27	1997	8681127
NA	1	27	1997	8681128
NA	1	27	1997	8681129
NA	1	27	1997	8681130
NA	2	27	1997	8681131
8.35	2	27	1997	8681132
NA	2	27	1997	8681133
NA	2	27	1997	8681134
NA	1	27	1997	8681144
NA	1	27	1997	8681145
NA	2	27	1997	8681146
NA	1	27	1997	8681147
NA	NA	28	1997	8681148
NA	2	28	1997	8681149
NA	1	28	1997	8681150
NA	1	27	1997	8681151
NA	1	27	1997	8681152
NA	2	27	1997	8681153
NA	1	27	1997	8681154
NA	2	27	1997	8681155
NA	1	27	1997	8681156
NA	2	27	1997	8681157
NA	NA	27	1997	8681158
NA	1	27	1997	8681159
NA	1	27	1997	8681160
NA	1	27	1997	8681161
NA	2	27	1997	8681162
NA	2	27	1997	8681163
NA	1	27	1997	8681164
NA	2	26	1997	8681165
NA	1	26	1997	8681166
NA	2	26	1997	8681167
NA	1	26	1997	8681168
7.9	2	26	1997	8681169
NA	2	26	1997	8681170
NA	1	26	1997	8681171
NA	1	26	1997	8681172
NA	NA	26	1997	8681174
8.23	1	26	1997	8681175
NA	NA	26	1997	8681176
NA	1	26	1997	8681177
NA	2	26	1997	8681178
NA	1	26	1997	8681179
NA	1	27	1997	8681180
8.19	1	27	1997	8681181
NA	1	26	1997	8681182
8.2	2	26	1997	8681183
8.3	2	26	1997	8681184
NA	1	26	1997	8681185
NA	2	26	1997	8681186
NA	2	26	1997	8681187
NA	1	26	1997	8681188
NA	2	26	1997	8681189
8.1	2	26	1997	8681190
NA	2	26	1997	8681191
NA	2	27	1997	8681192
NA	1	27	1997	8681193
NA	2	27	1997	8681194
NA	1	27	1997	8681195
NA	2	20	1997	8681196
NA	2	20	1997	8681197
NA	2	26	1997	8681198
NA	1	26	1997	8681199
8	2	26	1997	8681200
NA	1	29	1997	8681208
8.38	1	26	1997	8681251
NA	1	26	1997	8681253
7.94	2	26	1997	8681254
NA	1	26	1997	8681255
NA	2	26	1997	8681256
NA	2	26	1997	8681257
8.1	2	26	1997	8681258
7.89	1	20	1997	8681259
8.05	2	20	1997	8681260
8.01	2	20	1997	8681261
NA	2	20	1997	8681262
NA	1	20	1997	8681263
NA	2	20	1997	8681264
NA	1	20	1997	8681265
NA	2	26	1997	8681266
NA	1	26	1997	8681267
8.1	1	27	1997	8681268
NA	2	27	1997	8681269
NA	1	27	1997	8681270
NA	2	27	1997	8681271
NA	1	27	1997	8681272
NA	2	29	1997	8681273
NA	1	29	1997	8681274
NA	1	29	1997	8681275
NA	2	29	1997	8681276
NA	1	29	1997	8681277
NA	1	29	1997	8681278
NA	2	29	1997	8681279
NA	2	29	1997	8681280
NA	1	29	1997	8681281
NA	2	29	1997	8681282
NA	1	26	1997	8681296
NA	2	26	1997	8681297
NA	2	26	1997	8681298
NA	1	26	1997	8681299
7	2	26	1997	8681300
8.2	2	26	1997	8681308
8.08	1	26	1997	8681309
NA	2	26	1997	8681310
NA	2	27	1997	8681311
NA	2	27	1997	8681312
NA	2	27	1997	8681313
NA	2	27	1997	8681314
NA	NA	27	1997	8681315
NA	2	27	1997	8681316
7.93	2	27	1997	8681317
NA	2	27	1997	8681318
NA	1	27	1997	8681319
8.13	2	28	1996	8681320
NA	1	28	1997	8681321
NA	1	28	1997	8681322
NA	1	28	1997	8681323
NA	1	28	1997	8681338
8.4	1	28	1996	8681339
NA	2	28	1997	8681340
NA	2	28	1997	8681341
NA	1	28	1997	8681342
NA	1	28	1997	8681343
NA	1	28	1997	8681344
NA	2	28	1997	8681345
NA	1	28	1997	8681346
NA	1	28	1997	8681347
NA	2	28	1997	8681348
NA	1	28	1997	8681349
8.4	2	28	1996	8681350
NA	1	28	1997	8681351
NA	1	28	1997	8681352
NA	1	28	1997	8681353
NA	1	27	1997	8681354
8.9	1	27	1997	8681355
7.7	2	27	1997	8681356
NA	1	27	1997	8681357
NA	2	26	1997	8681358
NA	1	26	1997	8681359
NA	2	26	1997	8681360
8.1	2	26	1997	8681361
NA	1	26	1997	8681362
NA	1	27	1997	8681368
NA	1	27	1997	8681369
7.7	1	27	1997	8681370
8	2	27	1997	8681371
NA	1	27	1997	8681372
8.63	2	27	1996	8681373
8.43	1	26	1997	8681374
NA	1	26	1997	8681375
NA	NA	28	1997	8681376
NA	NA	28	1997	8681377
NA	NA	28	1997	8681378
NA	1	20	1997	8681379
NA	NA	28	1997	8681380
NA	2	28	1997	8681381
NA	2	28	1997	8681382
NA	NA	28	1997	8681391
8.44	1	27	1997	8681397
NA	1	26	1997	8681401
NA	2	29	1997	8681402
8.16	1	27	1997	8681403
8.01	2	29	1997	8681404
NA	NA	29	1997	8681405
NA	NA	29	1997	8681406
NA	NA	27	1997	8681407
NA	2	27	1997	8681408
8.4	2	27	1997	8681409
NA	1	27	1997	8681410
NA	1	27	1997	8681411
NA	NA	27	1997	8681412
NA	2	27	1997	8681413
8.42	2	27	1997	8681414
7.79	2	27	1997	8681415
NA	2	27	1997	8681416
NA	2	20	1997	8681417
NA	2	20	1997	8681418
8.24	2	20	1997	8681419
7.93	2	20	1997	8681420
NA	2	20	1997	8681421
8.3	1	20	1997	8681422
7.99	1	20	1997	8681423
NA	1	20	1997	8681424
NA	NA	29	1997	8681425
NA	NA	29	1997	8681426
NA	2	29	1997	8681427
NA	NA	29	1997	8681428
NA	NA	29	1997	8681429
NA	1	29	1997	8681430
NA	2	29	1997	8681431
NA	1	29	1997	8681432
NA	1	29	1997	8681433
NA	1	28	1997	8681434
NA	2	29	1997	8681435
8.2	2	28	1997	8681436
NA	NA	29	1997	8681437
NA	2	28	1997	8681438
NA	1	28	1997	8681439
NA	2	28	1997	8681440
NA	1	28	1997	8681441
NA	1	28	1997	8681442
NA	2	26	1997	8681443
NA	1	26	1997	8681444
NA	2	26	1997	8681445
NA	1	27	1997	8681446
NA	2	27	1997	8681447
NA	1	27	1997	8681448
NA	2	27	1997	8681449
NA	1	27	1997	8681450
NA	2	27	1997	8681451
8.1	1	27	1997	8681452
NA	1	27	1997	8681453
7.88	1	27	1997	8681454
NA	NA	27	1997	8681455
[truncated: 1,575 more rows]
