# Supplementary material for: Animal Models and Integrated Nested Laplace Approximations
Source: G3 (Bethesda). 2013 Aug 1;3(8):1241–51. doi: 10.1534/g3.113.006700 (PMC3737164; doi:10.1534/g3.113.006700)
Supplement: Supporting Information [file supp_g3.113.006700_FileS5.zip › FileS5/Dataset_Poisson.txt]

totrecruit	yearsalive	sex	island	year	u
5	3	1	38	1998	8168601
3	1	2	38	1998	8168602
0	1	1	38	1998	8168603
0	3	1	38	1998	8168605
0	2	1	38	1998	8168606
0	1	2	28	1998	8168607
0	1	1	28	1998	8168608
0	1	1	28	1998	8168610
0	3	1	28	1998	8168612
0	3	2	27	1998	8168613
2	4	2	28	1998	8168614
1	4	1	27	1998	8168634
0	1	1	27	1998	8168635
0	1	1	27	1998	8168636
0	4	2	27	1998	8168637
1	5	1	27	1998	8168638
0	2	2	26	1998	8168639
0	1	2	27	1999	8168642
0	1	1	27	1999	8168644
0	1	1	26	1999	8168646
0	1	1	26	1998	8168648
0	1	2	26	1998	8168649
0	1	2	27	1998	8168650
1	2	1	27	1998	8168654
0	1	2	27	1998	8168655
0	1	2	27	1999	8168665
2	3	2	28	1998	8168692
0	1	1	28	1999	8168693
0	2	2	27	1999	8168698
1	2	1	27	1999	8168702
4	3	1	26	1999	8168709
0	1	2	26	1999	8168728
0	1	1	27	1999	8168768
0	1	1	27	1999	8168769
0	1	2	27	1998	8168771
0	1	1	27	1998	8168772
0	2	1	20	1992	8414341
0	1	1	20	1992	8414342
0	1	1	20	1992	8414343
0	1	1	20	1992	8414344
0	2	2	20	1992	8414345
4	3	2	27	1992	8414346
2	5	2	27	1992	8414347
0	1	2	27	1992	8414348
0	1	1	20	1992	8414349
6	6	2	20	1992	8414501
0	1	1	20	1991	8414503
1	3	1	20	1991	8414505
0	1	1	20	1991	8414506
0	2	1	20	1991	8414508
0	2	1	20	1992	8414509
7	7	1	20	1992	8414512
0	4	1	28	1992	8414562
0	2	1	28	1992	8414563
10	5	1	28	1992	8414564
0	2	1	28	1992	8414565
0	3	1	28	1992	8414566
0	1	1	28	1992	8414567
0	1	1	28	1992	8414568
0	1	1	28	1992	8414569
0	1	2	28	1992	8414570
1	1	2	27	1992	8414571
3	2	1	27	1992	8414572
0	2	2	27	1992	8414573
2	3	2	27	1992	8414574
2	2	2	27	1992	8414575
0	4	1	27	1992	8414576
0	3	2	27	1993	8414582
0	1	1	27	1992	8414587
4	2	2	27	1992	8414588
0	1	2	20	1992	8414589
1	1	1	26	1992	8414590
0	1	2	26	1992	8414591
0	1	1	26	1992	8414592
0	2	1	26	1992	8414593
0	4	2	28	1992	8414596
1	4	1	28	1992	8414597
1	1	2	29	1992	8414598
0	1	1	29	1992	8414599
0	1	1	29	1992	8414600
0	4	2	27	1992	8414801
0	1	2	27	1992	8414802
2	1	2	27	1992	8414803
0	1	1	27	1992	8414804
5	2	1	27	1992	8414805
2	6	1	27	1992	8414806
4	2	2	27	1992	8414807
3	2	2	27	1992	8414808
1	1	1	27	1992	8414809
1	2	2	27	1992	8414810
0	1	1	28	1992	8414811
2	7	2	28	1992	8414812
0	3	1	28	1992	8414813
1	2	1	29	1992	8414814
0	2	2	29	1992	8414815
0	2	1	29	1992	8414816
0	1	2	29	1992	8414817
1	1	2	29	1992	8414818
1	2	1	29	1992	8414819
3	4	1	29	1992	8414820
0	1	1	29	1992	8414821
2	1	1	29	1992	8414822
9	5	2	28	1992	8414823
0	1	1	29	1992	8414824
0	2	2	29	1992	8414825
3	4	1	29	1992	8414826
0	1	1	29	1992	8414827
1	2	1	29	1992	8414828
1	4	1	29	1992	8414829
6	4	2	29	1992	8414830
0	1	1	28	1992	8414831
3	5	1	29	1992	8414832
2	2	2	29	1992	8414833
0	2	2	29	1992	8414834
0	1	1	29	1992	8414835
0	2	1	28	1992	8414836
2	3	1	29	1992	8414837
0	1	2	28	1992	8414838
1	1	2	29	1992	8414839
6	3	2	29	1992	8414840
4	4	2	28	1992	8414841
0	2	2	29	1992	8414842
4	2	2	29	1992	8414843
0	1	2	29	1992	8414844
2	5	1	29	1992	8414845
0	2	1	26	1992	8414846
0	1	1	26	1992	8414847
0	1	2	26	1992	8414848
0	2	2	26	1992	8414849
0	2	2	26	1992	8414850
0	2	2	26	1992	8414851
1	1	2	26	1992	8414852
1	5	1	26	1992	8414853
0	1	1	26	1992	8414854
1	4	2	26	1992	8414855
2	4	2	26	1992	8414856
0	1	1	26	1992	8414857
3	2	1	26	1992	8414858
0	1	2	26	1992	8414859
0	1	2	26	1992	8414860
1	3	2	26	1992	8414861
7	6	1	26	1992	8414862
0	1	2	26	1992	8414863
0	1	1	26	1992	8414864
1	1	1	26	1992	8414865
1	2	1	26	1992	8414866
0	1	1	26	1992	8414867
8	5	2	26	1992	8414868
0	1	1	26	1992	8414869
0	4	2	26	1992	8414870
0	1	2	26	1992	8414871
0	1	1	26	1992	8414872
2	3	1	26	1992	8414873
1	1	2	29	1992	8414888
0	1	2	29	1992	8414889
1	2	1	29	1992	8414890
1	2	2	27	1993	8414892
2	4	2	28	1993	8414894
0	1	1	27	1992	8414901
1	1	2	27	1992	8414902
0	1	2	27	1992	8414903
0	1	2	27	1992	8414904
2	2	2	20	1992	8414905
0	1	1	27	1992	8414906
0	1	2	27	1992	8414907
0	1	1	27	1992	8414908
1	1	1	27	1992	8414909
1	4	1	27	1992	8414910
0	4	2	27	1992	8414911
0	2	2	20	1992	8414912
0	4	1	27	1992	8414913
0	1	1	27	1992	8414914
0	3	1	27	1992	8414915
0	1	1	27	1992	8414916
3	2	2	27	1992	8414917
0	2	2	27	1992	8414918
0	3	1	27	1992	8414919
0	1	1	27	1992	8414920
0	1	1	27	1992	8414921
0	1	2	27	1992	8414922
0	2	1	27	1992	8414923
0	1	1	27	1992	8414924
1	1	1	27	1992	8414925
0	1	1	27	1992	8414926
0	1	2	27	1992	8414927
2	2	2	27	1992	8414929
3	4	1	27	1992	8414930
0	2	1	27	1992	8414931
0	2	1	27	1992	8414932
2	4	2	27	1992	8414933
2	1	2	27	1992	8414934
5	4	1	27	1992	8414935
2	2	1	27	1992	8414936
0	2	1	27	1992	8414937
1	3	1	27	1992	8414938
0	1	1	27	1992	8414939
1	1	1	27	1992	8414940
0	1	2	27	1992	8414941
0	3	1	27	1992	8414942
0	4	1	27	1992	8414943
0	1	1	27	1992	8414944
0	2	1	27	1992	8414945
1	2	1	27	1992	8414946
0	1	2	27	1992	8414947
3	3	1	27	1992	8414948
0	1	1	27	1992	8414949
0	5	2	27	1992	8414950
1	4	1	29	1994	8537602
3	3	1	29	1994	8537605
1	2	2	26	1994	8537609
0	1	2	26	1994	8537610
5	6	2	26	1994	8537612
0	1	2	27	1994	8537615
0	2	1	27	1994	8537617
2	2	1	29	1994	8537619
0	1	1	29	1994	8537620
0	2	1	29	1994	8537623
0	1	1	29	1994	8537628
0	1	2	29	1994	8537635
0	2	1	29	1994	8537636
0	1	1	29	1994	8537641
0	2	1	27	1994	8537650
1	5	1	26	1994	8537652
3	2	2	26	1994	8537671
0	2	1	27	1994	8537677
0	1	2	28	1994	8537681
0	3	2	28	1994	8537684
3	3	2	29	1994	8537685
0	2	1	29	1994	8537687
1	1	2	27	1994	8537690
0	1	1	27	1994	8537691
0	1	2	27	1994	8537692
0	2	1	27	1994	8537693
0	1	2	27	1994	8537694
0	1	2	27	1994	8537696
1	5	1	20	1994	8537699
6	7	1	20	1994	8537700
0	1	1	27	1994	8537701
0	1	1	27	1994	8537702
0	1	2	27	1994	8537703
0	3	1	26	1994	8537705
0	1	1	28	1994	8537710
0	1	1	28	1994	8537715
8	7	2	27	1994	8537728
0	4	2	27	1994	8537729
0	1	1	27	1994	8537730
0	3	1	27	1994	8537738
0	2	2	27	1994	8537742
1	1	2	29	1994	8537743
0	1	1	28	1994	8537744
1	2	2	27	1994	8537746
0	6	1	27	1994	8537748
0	1	2	27	1995	8537791
3	1	1	27	1995	8537795
0	1	2	27	1992	8573018
1	4	1	27	1992	8573019
0	2	1	27	1992	8573020
0	2	2	26	1992	8573024
0	1	2	20	1992	8573030
0	2	2	29	1993	8573034
0	1	1	29	1993	8573039
3	5	2	29	1993	8573042
0	2	2	27	1993	8573046
0	2	2	26	1992	8573047
0	2	1	26	1992	8573048
0	1	1	26	1992	8573050
2	4	1	26	1992	8573051
1	4	1	26	1992	8573052
0	1	2	26	1993	8573055
0	1	1	27	1993	8573062
0	2	1	28	1993	8573064
4	1	2	27	1993	8573077
0	1	2	27	1993	8573084
0	2	2	20	1993	8573086
0	3	1	28	1993	8573096
0	1	2	29	1993	8573097
0	1	2	28	1992	8573101
0	1	1	28	1992	8573102
1	1	1	28	1993	8573103
0	1	1	28	1993	8573104
0	3	2	28	1992	8573105
1	1	1	28	1993	8573106
0	1	2	26	1992	8573110
0	1	2	26	1993	8573112
0	1	1	26	1993	8573113
1	1	1	26	1993	8573114
0	1	1	26	1993	8573116
0	1	1	26	1993	8573118
0	1	1	27	1993	8573121
0	1	1	27	1993	8573125
1	2	1	27	1993	8573134
0	4	1	26	1993	8573140
0	2	1	29	1993	8573146
0	3	2	29	1993	8573150
0	2	1	29	1993	8573152
0	1	1	28	1993	8573154
0	3	1	28	1992	8573155
4	8	2	26	1993	8573156
1	1	1	27	1992	8573160
3	3	2	27	1992	8573168
0	3	1	27	1993	8573175
0	2	2	29	1993	8573185
5	7	1	26	1993	8573187
0	1	1	27	1993	8573201
0	1	2	26	1993	8573215
0	1	1	26	1993	8573220
2	6	1	26	1993	8573221
0	3	2	26	1993	8573223
3	3	1	29	1993	8573224
0	1	2	29	1993	8573225
0	2	1	29	1993	8573227
4	5	2	29	1993	8573228
0	1	2	28	1993	8573232
3	2	1	29	1992	8573233
0	1	2	27	1993	8573235
0	1	1	27	1993	8573237
0	4	2	27	1993	8573245
4	2	1	27	1993	8573246
0	1	1	27	1993	8573255
0	2	2	27	1993	8573256
0	2	1	26	1992	8573258
0	2	1	26	1992	8573259
0	5	1	28	1992	8573260
4	2	1	28	1992	8573261
0	2	2	28	1993	8573262
5	5	2	29	1993	8573264
0	2	1	28	1993	8573270
0	1	2	26	1993	8573275
0	3	1	26	1993	8573293
0	3	2	26	1993	8573295
0	4	1	20	1993	8573297
0	1	2	26	1999	8573456
0	1	1	27	1993	8573510
1	5	1	28	1993	8573515
1	1	2	28	1993	8573516
0	2	1	28	1993	8573517
0	2	1	28	1993	8573519
0	1	1	26	1993	8573526
0	1	1	27	1993	8573537
7	4	2	27	1993	8573539
4	4	1	27	1993	8573545
0	3	1	28	1993	8573551
2	3	2	28	1993	8573552
7	4	2	28	1993	8573553
0	1	2	28	1993	8573554
0	1	2	28	1993	8573555
0	2	1	20	1993	8573560
0	1	2	20	1993	8573561
0	3	2	20	1993	8573562
0	4	1	20	1992	8573563
0	1	1	20	1993	8573564
0	1	1	20	1993	8573565
2	5	2	20	1993	8573567
0	1	2	20	1993	8573571
7	9	1	26	1993	8573572
0	2	2	26	1993	8573573
0	3	1	27	1993	8573587
0	3	2	27	1993	8573589
0	1	2	27	1993	8573590
2	1	1	27	1993	8573591
1	1	1	27	1993	8573592
0	2	1	27	1993	8573593
0	1	1	27	1993	8573594
0	1	1	27	1993	8573596
1	2	2	27	1993	8573597
0	1	2	27	1993	8573598
0	4	2	28	1993	8573599
0	1	2	27	1993	8573600
2	3	2	27	1993	8573601
0	1	2	27	1993	8573602
0	5	2	27	1993	8573603
0	1	2	27	1993	8573605
5	5	2	27	1993	8573606
3	3	2	20	1993	8573635
2	1	2	29	1993	8573636
0	1	2	29	1993	8573637
0	1	1	29	1993	8573638
0	1	1	29	1993	8573639
0	1	2	29	1993	8573640
0	2	2	29	1993	8573641
0	1	1	26	1993	8573642
1	1	2	26	1993	8573643
0	1	1	26	1993	8573644
0	2	2	26	1993	8573645
0	1	2	26	1993	8573646
0	1	1	26	1993	8573648
0	1	2	27	1993	8573658
0	1	1	27	1993	8573660
0	1	1	27	1993	8573661
0	1	2	27	1993	8573662
0	1	2	27	1993	8573663
0	1	2	27	1993	8573664
0	1	2	27	1993	8573665
0	2	2	26	1993	8573673
6	6	2	26	1993	8573682
0	6	2	28	1993	8573683
1	2	1	28	1993	8573684
0	1	1	28	1993	8573685
0	3	1	28	1993	8573686
0	4	2	28	1993	8573687
0	1	2	20	1993	8573688
1	1	1	26	1994	8573693
0	1	1	29	1993	8573722
0	2	2	27	1994	8573743
2	1	1	27	1993	8573744
0	4	1	27	1993	8573745
2	3	2	27	1993	8573746
0	1	2	27	1993	8573783
0	2	1	27	1994	8573786
2	3	1	27	1993	8573787
0	1	2	29	1994	8573796
0	2	1	26	1994	8573801
0	1	1	29	1994	8573803
0	1	1	28	1994	8573804
3	2	2	28	1993	8573805
0	2	1	28	1994	8573808
0	2	1	28	1994	8573811
4	2	1	28	1993	8573828
1	1	2	29	1994	8573833
0	1	2	26	1993	8573834
3	1	2	26	1993	8573841
0	5	2	26	1994	8573845
4	6	1	26	1993	8573856
1	2	2	26	1994	8573857
0	1	2	26	1994	8573859
0	1	2	20	1994	8573863
0	4	2	20	1994	8573864
1	1	2	28	1993	8573871
1	6	1	28	1993	8573872
2	1	2	28	1993	8573873
0	4	1	28	1994	8573874
1	2	2	26	1994	8573875
2	1	1	28	1993	8573876
0	1	1	27	1994	8573881
0	3	1	27	1994	8573889
0	1	2	27	1994	8573890
0	3	2	27	1994	8573892
0	2	1	27	1994	8573893
4	7	1	27	1994	8573896
0	1	2	27	1994	8573900
0	3	1	26	1994	8573902
0	1	1	26	1994	8573903
0	1	2	27	1994	8573918
0	3	1	27	1994	8573920
2	3	1	27	1994	8573926
0	1	1	27	1994	8573928
0	1	1	27	1994	8573934
1	3	1	27	1994	8573937
0	2	2	27	1994	8573939
0	2	1	28	1994	8573946
4	3	2	27	1994	8573955
0	2	1	28	1994	8573959
0	1	2	29	1994	8573964
0	5	1	27	1994	8573966
0	3	1	28	1994	8573976
0	3	2	20	1994	8573987
0	5	2	28	1994	8598501
3	3	1	27	1994	8598504
0	1	1	27	1994	8598505
0	1	1	27	1994	8598506
0	1	1	27	1994	8598507
1	3	2	27	1994	8598508
0	1	2	28	1995	8598541
0	2	1	27	1995	8598548
0	1	1	27	1995	8598554
0	5	2	27	1995	8598555
0	1	1	20	1995	8598558
0	2	2	27	1995	8598565
3	2	1	27	1995	8598567
5	3	1	26	1995	8598568
0	1	2	28	1995	8598569
0	2	1	28	1995	8598570
0	1	1	29	1995	8598571
0	1	2	27	1995	8598572
0	1	1	27	1995	8598573
0	2	1	26	1995	8598574
0	1	1	26	1995	8598575
0	1	2	27	1996	8598578
0	2	1	28	1996	8598593
0	2	2	28	1996	8598594
0	2	1	28	1996	8598595
0	2	1	28	1996	8598596
0	1	1	28	1994	8598601
3	6	1	28	1994	8598602
0	1	2	28	1994	8598606
0	2	2	28	1994	8598607
0	1	1	28	1994	8598608
0	3	2	28	1994	8598609
1	3	1	28	1994	8598611
0	2	1	28	1994	8598612
4	5	1	28	1994	8598614
1	1	2	28	1994	8598617
1	3	2	28	1994	8598621
1	2	1	27	1994	8598665
0	1	2	27	1994	8598666
2	2	2	26	1994	8598694
0	1	1	26	1994	8598695
0	1	2	26	1995	8598696
0	1	2	26	1994	8598697
0	1	2	27	1995	8598716
0	1	1	27	1994	8598720
0	1	1	27	1994	8598721
2	5	1	26	1995	8598728
0	1	1	26	1995	8598729
0	2	1	26	1995	8598733
5	3	2	28	1994	8598737
0	1	2	28	1995	8598745
0	5	2	27	1995	8598748
0	1	1	27	1995	8598757
0	1	1	20	1994	8598758
0	1	2	27	1995	8598808
0	2	1	28	1995	8598812
2	3	1	28	1995	8598849
0	1	1	28	1995	8598854
0	3	2	28	1995	8598856
0	1	2	27	1995	8598862
0	1	2	20	1995	8598865
0	2	2	29	1995	8598871
1	2	1	29	1995	8598872
0	2	2	29	1995	8598873
0	2	1	29	1995	8598874
0	1	2	29	1995	8598875
0	1	2	29	1995	8598881
2	3	1	26	1995	8598887
0	1	1	26	1995	8598890
0	3	2	28	1995	8598907
0	1	1	26	1995	8598952
0	1	1	26	1995	8598953
0	1	1	29	1995	8598954
0	2	1	29	1995	8598957
0	2	1	20	1995	8598981
1	6	1	20	1995	8598982
0	1	2	27	1995	8598987
0	1	2	27	1995	8651505
0	1	2	26	1995	8651506
0	1	2	26	1995	8651510
0	3	2	27	1996	8651515
1	2	2	28	1996	8651522
3	3	1	28	1995	8651524
2	4	1	28	1995	8651525
0	1	2	29	1995	8651526
0	2	2	27	1996	8651527
0	2	2	26	1996	8651534
1	3	2	26	1996	8651539
8	6	2	26	1996	8651543
1	2	2	26	1996	8651548
0	3	2	28	1996	8651566
0	5	1	20	1995	8651576
1	1	2	20	1996	8651577
0	2	1	20	1995	8651581
0	1	1	27	1996	8651583
0	2	1	28	1996	8651586
0	1	2	29	1996	8651588
0	1	1	27	1996	8651599
1	4	2	20	1996	8651621
0	1	1	20	1996	8651627
0	2	2	28	1996	8651649
1	2	1	28	1995	8651653
0	2	1	28	1996	8651656
0	2	1	28	1996	8651658
2	5	1	28	1996	8651665
0	1	2	28	1995	8651668
0	1	1	28	1996	8651669
0	1	2	27	1996	8651686
0	1	2	27	1996	8651687
0	1	2	27	1996	8651689
0	1	2	27	1996	8651692
0	1	1	27	1996	8651694
0	2	2	27	1996	8651695
1	3	1	27	1995	8651701
0	1	2	27	1996	8651727
2	4	1	20	1996	8651728
0	5	1	20	1996	8651730
0	1	2	28	1995	8651733
0	1	2	28	1995	8651734
0	2	1	28	1996	8651738
4	1	2	27	1996	8651742
0	3	1	27	1996	8651743
0	1	1	27	1996	8651752
2	2	1	27	1996	8651754
3	1	2	27	1996	8651758
1	2	1	28	1996	8651761
0	1	2	20	1996	8651777
0	3	2	26	1996	8651804
0	1	1	27	1996	8651816
0	1	1	26	1996	8651824
0	2	2	27	1996	8651842
4	3	1	27	1996	8651860
0	2	2	27	1996	8651868
2	2	2	27	1996	8651869
1	4	2	27	1996	8651870
0	1	2	27	1996	8651871
0	1	2	27	1996	8651873
1	2	2	27	1996	8651875
5	2	1	27	1996	8651876
3	4	2	26	1996	8651878
1	1	1	26	1996	8651879
0	3	2	26	1996	8651881
0	2	2	26	1996	8651882
6	3	1	26	1996	8651883
0	3	1	20	1996	8651884
0	3	2	28	1996	8651898
1	4	1	27	1996	8651899
0	1	2	27	1996	8651900
0	1	1	28	1996	8651924
0	2	1	26	1996	8651927
0	1	2	28	1996	8651940
2	3	1	27	1996	8651948
0	1	2	27	1996	8651949
0	2	2	27	1996	8651952
0	1	1	29	1996	8651954
3	2	2	27	1996	8651975
0	1	1	27	1996	8651978
0	4	1	27	1996	8651979
0	1	2	26	1996	8651980
0	3	2	26	1997	8651985
0	1	1	26	1997	8651993
0	3	1	27	1996	8651997
0	6	1	27	1996	8651998
2	3	1	26	1997	8681001
0	1	1	26	1997	8681002
0	3	1	26	1997	8681003
0	3	1	26	1997	8681005
3	5	2	20	1997	8681008
0	3	2	20	1997	8681009
1	2	1	27	1997	8681012
0	3	1	26	1997	8681017
0	4	2	26	1997	8681020
1	1	1	27	1997	8681024
0	1	2	27	1997	8681025
0	1	1	27	1997	8681027
1	3	2	27	1997	8681028
0	4	2	27	1997	8681029
0	1	1	27	1997	8681032
0	1	1	27	1997	8681033
0	3	2	27	1997	8681034
0	1	1	27	1997	8681035
2	4	1	27	1997	8681037
1	4	1	27	1997	8681038
2	1	2	27	1997	8681039
1	2	1	26	1997	8681040
0	1	1	27	1997	8681041
2	2	2	27	1997	8681042
0	2	2	27	1997	8681044
2	4	1	26	1997	8681052
0	2	2	26	1997	8681053
6	5	2	26	1997	8681054
0	1	2	28	1997	8681055
0	2	2	28	1997	8681056
0	1	1	28	1997	8681057
0	1	2	29	1997	8681058
0	3	1	28	1997	8681059
0	1	2	28	1997	8681060
0	1	1	29	1997	8681061
0	2	2	27	1998	8681073
1	1	1	27	1997	8681074
1	2	2	27	1997	8681075
1	1	2	27	1997	8681076
0	1	2	27	1997	8681077
0	1	1	27	1998	8681079
0	2	1	27	1998	8681081
1	1	2	27	1997	8681094
1	5	1	27	1997	8681095
1	1	2	29	1997	8681097
0	1	2	28	1997	8681098
3	6	2	28	1996	8681101
0	1	1	27	1997	8681103
0	3	1	26	1997	8681109
0	1	1	27	1996	8681111
0	2	2	28	1997	8681121
0	1	2	27	1997	8681132
0	1	1	27	1997	8681147
0	1	2	28	1997	8681149
0	2	1	27	1997	8681164
7	4	2	26	1997	8681169
0	1	1	26	1997	8681175
0	1	1	27	1997	8681180
1	1	1	27	1997	8681181
0	3	2	26	1997	8681183
2	4	2	26	1997	8681184
0	1	2	26	1997	8681190
0	1	1	27	1997	8681195
0	4	2	26	1997	8681200
0	1	1	29	1997	8681208
2	5	1	26	1997	8681251
0	1	1	26	1997	8681253
1	2	2	26	1997	8681254
0	4	2	26	1997	8681258
0	3	1	20	1997	8681259
1	4	2	20	1997	8681260
0	4	2	20	1997	8681261
0	2	1	27	1997	8681268
0	1	1	27	1997	8681272
0	1	1	29	1997	8681274
0	1	1	29	1997	8681278
1	1	2	26	1997	8681300
0	3	2	26	1997	8681308
1	5	1	26	1997	8681309
0	3	2	27	1997	8681317
0	2	1	27	1997	8681319
0	3	2	28	1996	8681320
0	3	1	28	1997	8681321
0	4	1	28	1997	8681322
0	1	1	28	1996	8681339
0	2	1	28	1997	8681342
0	1	2	28	1996	8681350
0	1	1	28	1997	8681352
0	1	1	27	1997	8681355
1	1	2	27	1997	8681356
0	3	2	26	1997	8681361
0	1	1	27	1997	8681369
1	2	1	27	1997	8681370
0	1	2	27	1997	8681371
0	1	2	27	1996	8681373
0	5	1	26	1997	8681374
0	1	1	20	1997	8681379
0	1	1	27	1997	8681397
0	5	1	27	1997	8681403
0	1	2	29	1997	8681404
0	1	2	27	1997	8681409
1	1	2	27	1997	8681413
2	1	2	27	1997	8681414
1	2	2	27	1997	8681415
0	2	2	27	1997	8681416
3	5	2	20	1997	8681419
2	5	2	20	1997	8681420
0	1	1	20	1997	8681422
1	2	1	20	1997	8681423
0	1	1	28	1997	8681434
3	2	2	28	1997	8681436
0	2	2	28	1997	8681438
0	1	1	28	1997	8681442
0	1	2	27	1997	8681447
0	1	1	27	1997	8681452
0	2	1	27	1997	8681454
1	3	1	27	1997	8681462
1	2	2	27	1996	8681464
1	1	1	27	1997	8681466
0	1	1	28	1997	8681468
0	1	1	27	1997	8681469
0	1	2	26	1998	8730413
0	2	2	26	1998	8730414
2	3	1	26	1997	8730415
0	1	2	26	1998	8730416
5	4	2	26	1997	8730417
0	1	2	27	1998	8730418
0	1	1	26	1998	8730421
1	1	1	29	1997	8730424
0	2	1	27	1998	8730431
1	1	2	27	1997	8730436
0	2	1	27	1997	8730437
0	1	2	27	1997	8730438
0	2	1	27	1997	8730439
0	3	1	27	1997	8730441
1	1	2	27	1997	8730442
0	2	1	27	1997	8730443
1	1	2	27	1997	8730453
0	2	1	27	1997	8730454
0	1	1	28	1998	8730457
0	2	2	28	1998	8730483
0	2	1	27	1998	8730486
0	5	1	26	1998	8730493
0	3	2	27	1998	8730496
0	1	2	26	1998	8730497
0	2	2	26	1998	8730498
2	2	2	27	1997	8730503
0	1	1	27	1998	8730506
0	1	1	27	1998	8730509
2	1	1	27	1997	8730517
0	2	2	27	1997	8730518
0	1	2	26	1998	8730522
0	1	2	28	1998	8730527
0	1	2	28	1998	8730528
0	1	1	28	1998	8730529
0	1	1	27	1998	8730535
0	1	2	27	1998	8730537
0	2	2	27	1998	8730538
0	1	2	27	1998	8730541
0	1	1	27	1998	8730577
0	2	2	20	1998	8730579
0	5	1	27	1998	8730584
0	1	2	27	1998	8730586
3	2	1	28	1997	8730902
0	4	1	28	1998	8730979
0	1	2	28	1998	8730981
1	2	1	26	1998	8730987
0	1	2	26	1998	8730993
0	4	1	26	1998	8730998
0	1	2	29	1998	8732202
0	1	1	27	1998	8732205
0	1	1	27	1998	8732211
0	1	2	27	1998	8732213
0	1	1	26	1998	8732247
0	1	1	27	1998	8732249
0	5	2	38	1997	8732254
0	1	1	38	1997	8732255
1	2	1	27	1998	8732288
1	1	1	27	1998	8732292
2	3	2	27	1998	8732293
0	1	2	27	1998	8732294
0	1	2	27	1998	8732296
0	3	1	28	1998	8732552
2	5	1	28	1998	8732559
0	1	1	26	1998	8732561
3	3	1	26	1998	8732565
0	3	1	28	1998	8732599
0	3	1	27	1997	8732600
2	4	2	27	1998	8732637
0	1	2	27	1998	8732638
0	3	1	27	1998	8732639
1	1	1	27	1998	8732640
0	1	1	27	1998	8732641
0	1	2	27	1998	8732644
0	3	1	27	1998	8732646
1	2	1	27	1998	8732647
0	2	2	27	1998	8732648
0	3	1	27	1998	8732649
1	2	1	27	1998	8732650
0	2	2	27	1998	8732651
0	1	2	27	1998	8732652
0	1	2	27	1998	8732653
1	1	2	27	1998	8732654
1	2	2	27	1998	8732656
0	1	2	27	1998	8732657
2	5	1	27	1998	8732659
1	3	2	27	1998	8732660
0	1	1	26	1998	8732676
0	1	2	26	1998	8732678
4	2	1	26	1998	8732680
2	2	2	26	1998	8732681
0	3	2	27	1998	8732685
0	2	1	27	1998	8732686
0	2	2	27	1998	8732687
0	1	1	27	1998	8732689
0	5	2	27	1998	8732690
0	1	2	27	1998	8732691
0	1	1	27	1998	8732694
2	3	1	26	1998	8732695
0	3	1	26	1998	8732696
1	3	1	26	1998	8732697
0	2	1	26	1998	8732698
0	2	1	26	1998	8732699
3	3	2	26	1998	8732700
0	2	1	28	1999	8747012
0	1	2	27	1998	8747100
0	2	2	27	1998	8747101
0	1	1	27	1998	8747102
0	1	2	27	1998	8747103
3	3	2	27	1998	8747104
1	2	1	27	1998	8747105
0	1	2	27	1998	8747106
0	1	2	28	1999	8747109
0	1	2	28	1998	8747114
0	1	1	28	1998	8747116
0	1	2	28	1998	8747117
0	2	1	27	1999	8747118
0	1	2	26	1999	8747125
0	2	1	26	1999	8747204
0	1	2	28	1998	8747215
0	1	1	28	1998	8747216
4	1	2	27	1998	8747218
0	1	1	27	1999	8747220
0	2	2	27	1999	8747221
0	4	2	27	1999	8747222
0	3	2	27	1999	8747223
0	1	2	27	1998	8747224
0	1	2	27	1999	8747225
2	1	1	27	1998	8747227
2	2	1	27	1998	8747228
3	3	2	27	1998	8747229
1	1	2	26	1998	8747233
0	2	1	38	1998	8747234
0	1	2	28	1999	8747254
0	1	2	28	1998	8747256
0	1	2	28	1999	8747257
0	2	2	28	1998	8747258
2	4	1	28	1998	8747259
0	1	1	28	1998	8747260
0	1	1	27	1999	8747263
0	1	2	27	1999	8747267
0	2	1	27	1999	8747270
1	1	2	27	1999	8747283
6	2	1	27	1998	8747363
1	3	2	27	1998	8747364
0	2	1	27	1998	8747365
0	2	1	27	1998	8747366
0	2	2	20	1999	8747369
0	1	1	20	1999	8747371
0	1	2	27	1998	8747373
0	1	2	28	1999	8747399
0	2	2	20	1999	8747406
1	3	1	20	1999	8747408
0	3	1	20	1999	8747410
0	1	2	26	1999	8747412
0	2	2	28	1999	8747417
0	1	2	27	1998	8747424
0	3	2	27	1998	8747517
0	3	2	27	1999	8747518
0	1	2	27	1998	8747519
0	3	1	27	1998	8747520
0	1	1	28	1998	8747526
0	1	2	28	1999	8747527
0	1	1	28	1998	8747528
2	3	1	28	1999	8747529
0	3	1	27	1998	8747532
0	4	2	27	1999	8747534
0	1	1	38	1999	8747544
0	1	1	38	1999	8747547
0	4	2	38	1999	8747548
2	1	2	38	1999	8747549
0	1	2	38	1999	8747550
4	4	1	38	1999	8747551
4	4	1	38	1999	8747552
2	4	2	38	1999	8747553
0	2	2	27	1999	8747554
0	2	1	27	1999	8747555
0	3	1	27	1999	8747561
1	2	1	27	1999	8747563
0	1	1	27	1998	8747564
0	1	1	27	1999	8747565
0	1	2	26	1998	8747603
4	5	2	26	1998	8747604
0	1	2	27	1998	8747606
0	1	1	27	1998	8747608
0	3	1	20	1999	8747609
1	2	2	27	1998	8747619
1	2	2	27	1998	8747623
0	1	2	27	1999	8747624
0	1	1	26	1999	8747630
2	2	2	26	1999	8747636
0	3	1	20	1999	8747691
0	3	1	20	1999	8747692
0	3	1	20	1999	8747693
1	3	1	20	1999	8747694
0	2	1	26	1999	8747698
0	2	1	27	1999	8747699
0	1	1	27	1999	8747703
0	1	1	27	1999	8747705
1	4	1	27	1999	8747720
0	3	2	27	1999	8747721
2	4	2	27	1999	8747722
2	2	2	27	1999	8747723
2	3	2	27	1999	8747725
1	3	1	27	1999	8747726
0	2	1	27	1999	8747727
0	4	1	27	1999	8747728
1	4	1	27	1999	8747729
0	1	2	28	1999	8747740
0	2	2	28	1999	8747741
0	2	1	27	2000	8747748
1	1	1	27	2000	8747749
1	1	2	27	1999	8747756
0	1	1	27	1999	8747757
0	1	2	27	1999	8747758
1	3	1	26	1999	8747759
0	2	2	27	2000	8747760
0	1	2	27	2000	8747761
0	1	2	27	2000	8747764
0	1	1	27	1999	8747776
0	1	2	27	1999	8747777
1	2	1	26	2000	8747780
0	1	2	26	2000	8747781
0	1	2	26	2000	8747799
0	2	1	28	1999	8747805
0	1	2	28	1999	8747807
0	1	2	26	1999	8747808
0	1	1	26	1999	8747809
0	1	2	26	1999	8747811
0	1	1	38	1999	8747813
0	2	1	28	2001	8747872
0	2	2	27	2001	8747900
0	2	1	20	2001	8747901
0	2	1	28	2001	8747905
0	1	2	28	2001	8747906
0	1	1	26	2000	8747935
0	2	1	26	2001	8747936
0	2	2	26	2001	8747940
0	2	1	26	2001	8747941
0	1	1	26	2001	8747942
0	1	1	26	2001	8747948
0	2	2	26	2001	8747949
0	1	1	27	2000	8747974
0	2	1	27	2001	8747976
1	2	1	27	2001	8747979
0	1	2	26	2001	8747982
0	1	1	27	1999	8794301
0	1	2	27	1999	8794302
0	2	2	26	1999	8794305
0	1	1	26	1999	8794306
0	1	2	27	2000	8794307
0	2	2	26	2000	8794367
0	3	2	26	2000	8794368
0	1	2	26	2000	8794372
0	1	1	26	1999	8794375
1	1	2	27	2000	8800018
0	1	1	27	2000	8800019
0	1	1	27	2000	8800021
0	1	2	27	2000	8800022
0	1	1	27	2000	8800023
0	1	2	27	1999	8800025
0	1	2	26	2000	8800027
0	2	1	26	2000	8800028
0	3	2	26	2000	8800029
0	1	2	27	2000	8800030
0	1	2	27	2000	8800031
0	2	1	27	2000	8800035
0	1	1	27	2000	8800037
3	3	2	27	2000	8800038
0	1	1	26	2000	8800041
0	1	1	26	2000	8800042
0	2	1	20	2000	8800043
0	1	2	27	2000	8800045
1	3	1	27	2000	8800046
0	1	1	38	2000	8800053
0	1	2	26	2000	8800059
0	1	2	26	2000	8800060
0	1	1	20	2000	8800061
0	2	1	26	2001	8800063
3	1	2	26	2001	8800066
0	1	2	28	2000	8800073
0	2	2	27	2000	8800074
0	1	2	27	2000	8800075
1	2	2	27	2000	8800077
0	3	2	28	2000	8800090
0	3	1	28	2000	8800091
2	2	2	28	2001	8800094
0	1	2	28	2001	8800095
0	1	2	38	1999	8800101
0	3	1	38	1999	8800102
2	1	2	38	1999	8800103
2	4	2	38	1999	8800104
0	2	2	38	2000	8800166
0	1	2	38	2000	8800168
2	1	1	38	2000	8800170
0	2	1	38	2000	8800171
1	3	1	28	2000	8800175
0	2	1	28	2000	8800176
1	2	2	28	2000	8800177
0	2	2	28	2000	8800178
1	3	1	28	2000	8800179
1	2	1	28	2000	8800181
0	2	1	28	2000	8800182
0	3	2	28	1999	8800185
1	3	2	28	2000	8800196
0	1	2	27	2000	8800199
0	3	2	20	2000	8800302
0	1	2	27	1999	8800303
0	1	2	20	2000	8800307
1	1	1	27	2000	8800314
1	3	1	38	2000	8800321
0	2	2	38	2000	8800322
0	1	1	27	1999	8800352
0	2	2	27	1999	8800353
0	1	2	27	1999	8800354
0	1	2	27	2000	8800355
0	1	2	27	1999	8800356
0	3	1	27	2000	8800357
4	2	1	26	2000	8800371
0	2	2	26	2000	8800372
4	3	2	26	2000	8800375
0	3	1	26	2000	8800376
0	2	2	26	2000	8800382
0	3	1	28	2000	8800390
0	2	2	27	2000	8800391
0	1	2	27	2000	8800392
2	3	1	20	1999	8800395
0	3	2	27	2000	8800397
0	1	1	27	2000	8800399
0	1	1	27	2000	8800402
0	1	2	27	1999	8800404
1	2	1	27	1999	8800405
1	3	2	20	2000	8800416
1	3	2	27	2000	8800417
0	2	2	27	2000	8800418
0	3	1	38	2000	8800422
1	2	2	38	2000	8800424
0	1	1	27	1999	8800426
0	2	2	27	1999	8800427
0	4	2	27	1999	8800428
0	1	1	28	2000	8800434
0	3	1	28	2000	8800436
2	1	2	28	2000	8800437
0	1	1	26	1999	8800439
0	4	2	26	1999	8800440
0	1	2	26	1999	8800441
0	3	1	20	2000	8800450
0	3	2	27	1999	8800467
0	2	2	27	2000	8800468
0	3	1	27	2000	8800469
0	1	2	27	2000	8800470
2	2	1	26	2000	8800477
0	3	1	26	2000	8800478
0	2	1	20	2000	8800482
0	3	1	27	2000	8800486
0	3	1	38	2000	8800488
3	2	2	38	2000	8800489
0	3	2	38	2000	8800490
0	1	1	38	2000	8800494
0	3	1	38	2000	8800495
2	2	1	26	1999	8800497
0	1	1	27	2000	8800504
0	2	1	27	2000	8800510
0	1	2	27	2000	8800511
0	2	1	27	2000	8800512
0	1	2	27	2000	8800515
1	3	1	27	2000	8800517
0	1	2	27	2000	8800519
0	2	2	27	2000	8800521
0	1	2	28	2000	8800523
0	1	1	28	2000	8800524
0	1	2	38	2000	8800528
2	2	1	38	2000	8800529
0	3	1	38	2000	8800533
0	2	2	38	2000	8800535
0	1	2	38	2000	8800537
0	1	1	27	2000	8800538
0	3	1	27	2000	8800547
2	2	2	27	2001	8800550
0	1	1	28	2000	8800567
1	2	2	26	2000	8800568
0	1	2	27	2000	8800570
0	1	2	27	2000	8800573
1	1	2	27	2001	8800574
0	1	2	27	2000	8800592
0	1	1	27	2001	8800593
0	2	2	27	2000	8800612
0	1	1	27	2000	8800613
2	3	1	27	2000	8800614
3	3	1	27	2000	8800615
0	2	1	27	2000	8800616
0	1	2	27	2000	8800617
0	2	1	26	2000	8800663
0	2	2	38	2001	8800935
1	2	2	38	2001	8800936
1	2	2	38	2001	8800937
3	3	2	26	2000	8857202
0	2	2	27	2001	8857205
2	2	1	27	2001	8857207
0	2	2	26	2001	8857208
0	2	1	26	2001	8857210
1	1	1	26	2001	8857213
1	1	1	38	2001	8857215
0	1	1	27	2001	8857220
0	1	1	28	2001	8857223
2	2	2	28	2000	8857226
0	1	1	27	2001	8857230
0	1	1	27	2000	8857231
0	1	2	27	2000	8857232
0	2	2	28	2001	8857233
0	2	2	27	2001	8857237
0	1	2	27	2001	8857243
0	2	1	27	2000	8857246
0	1	1	20	2001	8857249
0	2	2	26	2001	8857252
0	1	2	38	2001	8857274
0	1	2	38	2001	8857275
0	2	2	38	2001	8857276
0	1	1	38	2000	8857277
0	2	1	38	2001	8857278
2	2	2	38	2001	8857279
0	2	1	38	2001	8857284
0	2	1	38	2001	8857285
1	2	2	26	2001	8857401
0	1	2	26	2001	8857404
1	1	1	27	2001	8857405
2	1	2	27	2001	8857407
0	1	2	27	2000	8857415
0	1	1	27	2001	8857416
0	1	1	27	2001	8866751
0	1	2	27	2001	8866752
0	2	1	27	2001	8866754
0	1	1	27	2001	8866790
0	1	1	27	2001	8866791
0	1	2	20	2001	8866800
0	2	2	27	2001	8887290
0	2	1	28	2001	8887315
1	2	2	28	2001	8887316
0	2	1	20	2001	8887341
0	2	1	20	2001	8887385
0	1	2	28	2001	8887411
0	2	2	28	2001	8887416
2	1	1	28	2001	8887421
