# Supplementary material for: Animal Models and Integrated Nested Laplace Approximations
Source: G3 (Bethesda). 2013 Aug 1;3(8):1241–51. doi: 10.1534/g3.113.006700 (PMC3737164; doi:10.1534/g3.113.006700)
Supplement: Supporting Information [file supp_g3.113.006700_FileS5.zip › FileS5/list_ of_variables.txt]

List of variables with description

For all datasets we used data from a natural metapopulation of house sparrows (Passer domesticus) on six islands off the coast of Helgeland, Northern Norway.
For all datasets we used 1993 to 2002 as our study period, and we used the same pedigree (found as sparrowpedigree data in Animalinla) which consisted of the 3574 individuals that were present on the 6 main study islands in this period. The pedigree spanned up to seven generations.

NA is an indicator for unknown value.

See "Animal models and Integrated nested Laplace-Preprint.Statistics" for more information on study and analyses.


1) Dataset_Gaussian.dat: considering bill depth.

billdepth:
bill depth as one year old with measurements for 1025 birds.
For individuals that were not measured as one year old, but later in life we have used bill depths adjusted to one year old size.

sex:
males are denoted as 1 and females as 2. 

island:
20, 26, 27, 28, 29 and 38 indicating identity of island where the individual was born.

year:
1991-2002 giving year of hatching (cohort) for individuals in the file.

u:
the individual's id (matching those found in pedigree).


2) Dataset_Binomial.dat: considering breeding season success.

recruit: 
the number of successful breeding seasons, defined as a success if at least one of the offspring the (adult) individual bird produced in a given breeding season survived until recruitment. A recruit is an offspring that survive up to adult age, i.e. one year of age in the house sparrow.
There are 1182 individuals with data.

yearsalive:
the number of breeding seasons the individual was alive and adult during the study period. Individuals that died before their first breeding season (i.e. did not recruit) or that emigrated to an island not among the 6 main study islands have no data.	

sex:
males are denoted as 1 and females as 2. 

island:
20, 26, 27, 28, 29 and 38 indicating identity of island where the individual was born.

year:
1991-2002 giving year of hatching (cohort) for individuals in the file.

u:
the individual's id (matching those found in pedigree).


3) Dataset_Poisson.dat: considering individual lifetime reproductive success (LRS), i.e. the number of recruits the individual produced over its lifetime.

totrecruit:
the total number of recruits that the individual produced over the study period.
There are 1182 individuals with data.

yearsalive:	
the number of breeding seasons the individual was alive and adult during the study period. Individuals that died before their first breeding season (i.e. did not recruit) or that emigrated to an island not among the 6 main study islands have no data.	

sex:
males are denoted as 1 and females as 2. 

island:
20, 26, 27, 28, 29 and 38 indicating identity of island where the individual was born.

year:
1991-2002 giving year of hatching (cohort) for individuals in the file.

u:
the individual's id (matching those found in pedigree).
