# Supplementary material for: Animal Models and Integrated Nested Laplace Approximations
Source: G3 (Bethesda). 2013 Aug 1;3(8):1241–51. doi: 10.1534/g3.113.006700 (PMC3737164; doi:10.1534/g3.113.006700)
Supplement: Supporting Information [file supp_g3.113.006700_FileS5.zip › FileS5/Pedigree_HouseSparrow.txt]

   8168601         0         0         4
   8168602   8732254   8732255         1
   8168603         0         0         4
   8168604   8732254   8732255         1
   8168605   8732254   8732255         1
   8168606         0         0         4
   8168607         0   8573515         3
   8168608   8651898         0         2
   8168609         0   8573515         3
   8168610   8598856         0         2
   8168611   8651522         0         2
   8168612         0   8681059         3
   8168613   8651898         0         2
   8168614   8651898   8681059         1
   8168633   8537728         0         2
   8168634         0         0         4
   8168635         0         0         4
   8168636         0         0         4
   8168637         0         0         4
   8168638         0         0         4
   8168639         0         0         4
   8168640   8681042   8681081         1
   8168641   8681042   8681397         1
   8168642   8747218   8747363         1
   8168643   8747218         0         2
   8168644   8747218   8747363         1
   8168645   8651878   8573221         1
   8168646   8681300   8681001         1
   8168647   8730993         0         2
   8168648         0         0         4
   8168649         0         0         4
   8168650         0         0         4
   8168651   8747229   8747227         1
   8168652   8747229         0         2
   8168653   8747229   8747227         1
   8168654         0         0         4
   8168655         0         0         4
   8168665         0         0         4
   8168685   8747256   8732559         1
   8168686   8747256   8732559         1
   8168687   8747256   8732559         1
   8168688   8747256   8732559         1
   8168689   8168692   8681059         1
   8168690   8168692   8681059         1
   8168691   8168692   8681059         1
   8168692         0         0         4
   8168693   8168692         0         2
   8168694   8168692         0         2
   8168695   8747364         0         2
   8168696   8747364         0         2
   8168697   8747364         0         2
   8168698   8747104   8681037         1
   8168699   8747104   8681037         1
   8168700   8732648   8732659         1
   8168701   8747364         0         2
   8168702   8747104   8681037         1
   8168703   8732648   8732659         1
   8168704         0   8681081         3
   8168705   8747424         0         2
   8168706         0   8168635         3
   8168707         0   8168635         3
   8168708   8681169   8681040         1
   8168709   8681169   8730415         1
   8168710   8681169   8681040         1
   8168711   8681169   8681040         1
   8168712   8681169   8730415         1
   8168713   8168649   8732699         1
   8168714   8168649   8732699         1
   8168715   8168649   8732699         1
   8168716   8747373   8747532         1
   8168717   8732637   8681038         1
   8168718   8732637   8681038         1
   8168719   8732637   8681038         1
   8168720         0   8730577         3
   8168721         0         0         4
   8168722   8651543   8681052         1
   8168723   8651543         0         2
   8168724   8651543   8681309         1
   8168725         0   8681052         3
   8168726         0   8681001         3
   8168727   8747233   8681001         1
   8168728   8747233         0         2
   8168729   8537612         0         2
   8168730   8537612         0         2
   8168731   8537612         0         2
   8168732   8681258   8681005         1
   8168733   8681258   8681005         1
   8168734   8681258   8681005         1
   8168763   8730503   8730441         1
   8168764   8730503         0         2
   8168765   8730503   8730441         1
   8168766   8730503   8730441         1
   8168767   8747218   8747363         1
   8168768   8747218   8747363         1
   8168769   8747218   8747363         1
   8168770   8747218   8747363         1
   8168771         0         0         4
   8168772         0         0         4
   8168773   8681254   8681052         1
   8168774   8681254   8681052         1
   8168775   8681254   8681052         1
   8168776   8681300   8573051         1
   8168777   8681300   8573051         1
   8168778   8681300   8573051         1
   8414341         0         0         4
   8414342         0         0         4
   8414343         0         0         4
   8414344         0         0         4
   8414345         0         0         4
   8414346         0         0         4
   8414347         0         0         4
   8414348         0         0         4
   8414349         0         0         4
   8414501         0         0         4
   8414502         0         0         4
   8414503         0         0         4
   8414504         0         0         4
   8414505         0         0         4
   8414506         0         0         4
   8414507         0         0         4
   8414508         0         0         4
   8414509         0         0         4
   8414510         0         0         4
   8414511         0         0         4
   8414512         0         0         4
   8414513         0         0         4
   8414562         0         0         4
   8414563         0         0         4
   8414564         0         0         4
   8414565         0         0         4
   8414566         0         0         4
   8414567         0         0         4
   8414568         0         0         4
   8414569         0         0         4
   8414570         0         0         4
   8414571         0         0         4
   8414572         0         0         4
   8414573         0         0         4
   8414574         0         0         4
   8414575         0         0         4
   8414576         0         0         4
   8414577         0         0         4
   8414578         0         0         4
   8414579         0         0         4
   8414580         0         0         4
   8414581         0         0         4
   8414582   8414934   8414572         1
   8414584         0         0         4
   8414585         0   8414944         3
   8414586         0   8414944         3
   8414587         0         0         4
   8414588         0         0         4
   8414589         0         0         4
   8414590         0         0         4
   8414591         0         0         4
   8414592         0         0         4
   8414593         0         0         4
   8414596         0         0         4
   8414597         0         0         4
   8414598         0         0         4
   8414599         0         0         4
   8414600         0         0         4
   8414801         0         0         4
   8414802         0         0         4
   8414803         0         0         4
   8414804         0         0         4
   8414805         0         0         4
   8414806         0         0         4
   8414807         0         0         4
   8414808         0         0         4
   8414809         0         0         4
   8414810         0         0         4
   8414811         0         0         4
   8414812         0         0         4
   8414813         0         0         4
   8414814         0         0         4
   8414815         0         0         4
   8414816         0         0         4
   8414817         0         0         4
   8414818         0         0         4
   8414819         0         0         4
   8414820         0         0         4
   8414821         0         0         4
   8414822         0         0         4
   8414823         0         0         4
   8414824         0         0         4
   8414825         0         0         4
   8414826         0         0         4
   8414827         0         0         4
   8414828         0         0         4
   8414829         0         0         4
   8414830         0         0         4
   8414831         0         0         4
   8414832         0         0         4
   8414833         0         0         4
   8414834         0         0         4
   8414835         0         0         4
   8414836         0         0         4
   8414837         0         0         4
   8414838         0         0         4
   8414839         0         0         4
   8414840         0         0         4
   8414841         0         0         4
   8414842         0         0         4
   8414843         0         0         4
   8414844         0         0         4
   8414845         0         0         4
   8414846         0         0         4
   8414847         0         0         4
   8414848         0         0         4
   8414849         0         0         4
   8414850         0         0         4
   8414851         0         0         4
   8414852         0         0         4
   8414853         0         0         4
   8414854         0         0         4
   8414855         0         0         4
   8414856         0         0         4
   8414857         0         0         4
   8414858         0         0         4
   8414859         0         0         4
   8414860         0         0         4
   8414861         0         0         4
   8414862         0         0         4
   8414863         0         0         4
   8414864         0         0         4
   8414865         0         0         4
   8414866         0         0         4
   8414867         0         0         4
   8414868         0         0         4
   8414869         0         0         4
   8414870         0         0         4
   8414871         0         0         4
   8414872         0         0         4
   8414873         0         0         4
   8414888         0         0         4
   8414889         0         0         4
   8414890         0         0         4
   8414891   8414803   8414805         1
   8414892   8414803   8414805         1
   8414893   8414803   8414805         1
   8414894   8414803   8414805         1
   8414895   8414803   8414805         1
   8414896         0         0         4
   8414897         0         0         4
   8414898         0         0         4
   8414899   8414933   8414938         1
   8414900   8414933   8414938         1
   8414901         0         0         4
   8414902         0         0         4
   8414903         0         0         4
   8414904         0         0         4
   8414905         0         0         4
   8414906         0         0         4
   8414907         0         0         4
   8414908         0         0         4
   8414909         0         0         4
   8414910         0         0         4
   8414911         0         0         4
   8414912         0         0         4
   8414913         0         0         4
   8414914         0         0         4
   8414915         0         0         4
   8414916         0         0         4
   8414917         0         0         4
   8414918         0         0         4
   8414919         0         0         4
   8414920         0         0         4
   8414921         0         0         4
   8414922         0         0         4
   8414923         0         0         4
   8414924         0         0         4
   8414925         0         0         4
   8414926         0         0         4
   8414927         0         0         4
   8414929         0         0         4
   8414930         0         0         4
   8414931         0         0         4
   8414932         0         0         4
   8414933         0         0         4
   8414934         0         0         4
   8414935         0         0         4
   8414936         0         0         4
   8414937         0         0         4
   8414938         0         0         4
   8414939         0         0         4
   8414940         0         0         4
   8414941         0         0         4
   8414942         0         0         4
   8414943         0         0         4
   8414944         0         0         4
   8414945         0         0         4
   8414946         0         0         4
   8414947         0         0         4
   8414948         0         0         4
   8414949         0         0         4
   8414950         0         0         4
   8474772         0         0         4
   8537601         0         0         4
   8537602   8573042   8573224         1
   8537603   8573042   8573224         1
   8537604   8573643   8573114         1
   8537605   8573042   8573224         1
   8537606   8573042   8573224         1
   8537607   8573643   8573114         1
   8537608   8573643   8573114         1
   8537609   8573643   8573114         1
   8537610   8573841   8414858         1
   8537611   8573841   8414858         1
   8537612   8573841   8414858         1
   8537613   8573841   8414858         1
   8537614   8414861   8414862         1
   8537615         0   8414572         3
   8537616         0         0         4
   8537617         0   8573787         3
   8537619   8573264   8414826         1
   8537620         0         0         4
   8537621   8573264   8414820         1
   8537622   8573264   8414820         1
   8537623         0         0         4
   8537624         0   8414832         3
   8537625         0         0         4
   8537626   8414843         0         2
   8537627   8414843   8414819         1
   8537628   8414843   8414819         1
   8537629   8414843         0         2
   8537630   8573640         0         2
   8537631   8573640         0         2
   8537632   8573640         0         2
   8537633   8573640   8414829         1
   8537634   8573640         0         2
   8537635   8414840   8414826         1
   8537636   8414840   8414826         1
   8537637   8414840         0         2
   8537638   8414840         0         2
   8537639   8573636   8414837         1
   8537640   8573636   8414837         1
   8537641   8573636   8414837         1
   8537642   8573636   8414837         1
   8537643   8414830         0         2
   8537644   8414918   8573537         1
   8537645   8573658         0         2
   8537646   8414802   8414572         1
   8537647   8414802   8414572         1
   8537648   8414808   8573175         1
   8537649   8414808   8573175         1
   8537650   8414808   8414930         1
   8537651   8573673         0         2
   8537652         0   8414862         3
   8537671         0   8573116         3
   8537672         0         0         4
   8537673   8414892   8573787         1
   8537674   8414892         0         2
   8537675   8414892   8573787         1
   8537676         0         0         4
   8537677         0         0         4
   8537678         0   8573106         3
   8537679         0   8573106         3
   8537680         0   8573106         3
   8537681         0         0         4
   8537682         0   8573106         3
   8537683   8573871         0         2
   8537684   8573871   8414597         1
   8537685         0   8573722         3
   8537686	   0         0         0
   8537687         0         0         4
   8537688         0         0         4
   8537689         0   8414946         3
   8537690         0         0         4
   8537691   8573168   8414946         1
   8537692         0   8414576         3
   8537693   8573600         0         2
   8537694         0         0         4
   8537695   8414347         0         2
   8537696         0         0         4
   8537697   8414345   8414512         1
   8537698   8573635   8414512         1
   8537699         0   8414512         3
   8537700   8573635   8414512         1
   8537701   8573077   8573246         1
   8537702   8573077   8573246         1
   8537703   8573783   8414931         1
   8537704   8573873   8573876         1
   8537705   8573873   8573876         1
   8537706   8573873   8573876         1
   8537707   8573873   8414562         1
   8537708         0         0         4
   8537709         0         0         4
   8537710   8573553   8573828         1
   8537711   8573553   8573828         1
   8537712   8573553   8573828         1
   8537713   8573553   8573828         1
   8537714   8573553   8573828         1
   8537715   8573553   8573828         1
   8537716         0   8573648         3
   8537717   8573834   8573258         1
   8537718   8573047         0         2
   8537719   8573156   8573572         1
   8537720   8573156         0         2
   8537721   8573156   8573572         1
   8537722   8573156   8573572         1
   8537723   8573215   8414873         1
   8537724   8573682   8573051         1
   8537725   8573682   8573051         1
   8537726   8573682   8573051         1
   8537727   8414588   8414805         1
   8537728   8414588   8414805         1
   8537729   8414588   8414805         1
   8537730   8414588   8414805         1
   8537731   8414588   8414805         1
   8537732   8414575   8414948         1
   8537733   8414575   8414948         1
   8537735   8573601   8573592         1
   8537736   8573601   8573592         1
   8537737   8573601   8573592         1
   8537738   8573601   8573592         1
   8537739   8573601   8573592         1
   8537740         0         0         4
   8537741   8414933   8414938         1
   8537742   8414933   8414938         1
   8537743   8573873   8573876         1
   8537744   8414812   8414813         1
   8537745         0   8573684         3
   8537746   8573077   8573246         1
   8537747   8573077   8573246         1
   8537748   8573077   8573246         1
   8537749         0         0         4
   8537766   8573598   8573510         1
   8537767   8414850         0         2
   8537768   8573047   8573644         1
   8537786         0         0         4
   8537787         0         0         4
   8537788         0         0         4
   8537789         0         0         4
   8537790   8537690   8598665         1
   8537791   8537690   8598665         1
   8537792   8537746   8414806         1
   8537793   8537746         0         2
   8537794   8537746   8414806         1
   8537795   8537746   8414806         1
   8537796   8537746         0         2
   8537797         0         0         4
   8537798         0         0         4
   8537799         0         0         4
   8537800         0         0         4
   8573001   8414933   8414938         1
   8573002         0         0         4
   8573003   8414934   8414809         1
   8573004   8414573   8414943         1
   8573005   8414573   8414943         1
   8573006   8414573   8414943         1
   8573018         0         0         4
   8573019         0         0         4
   8573020         0         0         4
   8573021   8414588   8414804         1
   8573022   8414588   8414804         1
   8573023   8414588   8414804         1
   8573024         0         0         4
   8573030         0         0         4
   8573032         0         0         4
   8573033         0   8414845         3
   8573034         0   8414845         3
   8573035   8414843   8414820         1
   8573036   8414843         0         2
   8573037   8414843   8414820         1
   8573038   8414598   8414829         1
   8573039   8414598   8414829         1
   8573040         0   8414814         3
   8573041         0         0         4
   8573042         0   8414822         3
   8573043         0         0         4
   8573044   8414817         0         2
   8573045   8414849   8573258         1
   8573046   8573110   8414846         1
   8573047         0         0         4
   8573048         0         0         4
   8573049   8414868         0         2
   8573050         0         0         4
   8573051         0         0         4
   8573052         0         0         4
   8573053         0   8414865         3
   8573054         0   8573051         3
   8573055   8414871   8414866         1
   8573056   8414870   8414866         1
   8573057   8414870   8414866         1
   8573058   8414870   8414866         1
   8573059         0         0         4
   8573060   8573168   8414572         1
   8573061   8573168   8573160         1
   8573062   8573168   8573160         1
   8573063   8573168   8414572         1
   8573064   8414810   8414935         1
   8573065   8414810   8414935         1
   8573066         0         0         4
   8573067   8414807   8573020         1
   8573068   8414807   8573020         1
   8573069   8414807   8573020         1
   8573070   8414802   8414572         1
   8573071         0         0         4
   8573072         0   8414937         3
   8573073   8414902   8414940         1
   8573074   8414902   8414940         1
   8573075   8414902   8414940         1
   8573076         0         0         4
   8573077   8414801   8573019         1
   8573078   8414801   8573019         1
   8573079   8414801   8573019         1
   8573080         0   8414910         3
   8573081         0         0         4
   8573082         0   8414910         3
   8573083   8414917   8414925         1
   8573084   8414917   8414925         1
   8573085   8414917   8414925         1
   8573086   8414905   8414512         1
   8573087   8414905   8414505         1
   8573088   8414905   8414512         1
   8573089   8414905   8414512         1
   8573090   8414501   8414505         1
   8573091   8414501   8414349         1
   8573092   8414501   8414505         1
   8573093   8414501   8414505         1
   8573094         0   8414845         3
   8573095   8414840   8573233         1
   8573096   8414840   8573233         1
   8573097   8414840   8573233         1
   8573098   8414840   8573233         1
   8573099   8414834   8414600         1
   8573100   8414834   8414600         1
   8573101         0         0         4
   8573102         0         0         4
   8573103   8414823   8414564         1
   8573104   8414823   8414564         1
   8573105         0         0         4
   8573106   8414823   8414564         1
   8573107   8414823   8414563         1
   8573108   8414841   8573261         1
   8573109   8414841   8573261         1
   8573110         0         0         4
   8573111   8573047   8573048         1
   8573112         0   8573258         3
   8573113         0   8573048         3
   8573114   8414863   8414592         1
   8573115         0         0         4
   8573116         0         0         4
   8573117         0   8414866         3
   8573118         0         0         4
   8573119   8414808   8414936         1
   8573120   8414808   8414936         1
   8573121   8414808   8414936         1
   8573122   8414808   8414936         1
   8573123   8414808   8414936         1
   8573124   8414934   8414809         1
   8573125   8414934   8414809         1
   8573126   8414934   8414809         1
   8573127   8414934   8414809         1
   8573128   8414947   8414944         1
   8573129   8414947   8414944         1
   8573130   8414947   8414944         1
   8573131   8414947   8414944         1
   8573132   8414346   8414925         1
   8573133   8414346         0         2
   8573134   8414346         0         2
   8573135   8414346         0         2
   8573136         0   8414921         3
   8573137         0   8414921         3
   8573138         0   8414921         3
   8573139         0   8414921         3
   8573140         0   8573258         3
   8573144   8414839   8414828         1
   8573145   8414839   8414828         1
   8573146   8414839   8414828         1
   8573147   8414834   8414600         1
   8573148   8414818   8414890         1
   8573149   8414818   8414890         1
   8573150   8414818   8414890         1
   8573151   8414818   8414890         1
   8573152   8414830         0         2
   8573153   8414830         0         2
   8573154   8414830         0         2
   8573155         0         0         4
   8573156         0   8414590         3
   8573157         0   8414590         3
   8573158         0   8414590         3
   8573159         0   8573258         3
   8573160         0         0         4
   8573161         0         0         4
   8573162   8414933   8414938         1
   8573163   8414933   8414938         1
   8573164   8414802   8414572         1
   8573165   8414802   8414572         1
   8573166   8414802   8414572         1
   8573167   8414802   8414572         1
   8573168         0         0         4
   8573170         0         0         4
   8573171   8414573         0         2
   8573172   8414588   8414930         1
   8573173   8414588   8414930         1
   8573174   8414588   8414930         1
   8573175   8414588   8414930         1
   8573176   8414588   8414930         1
   8573177   8414588   8414930         1
   8573178   8414918   8414916         1
   8573179   8414918   8414916         1
   8573180   8414912   8414920         1
   8573181   8414912         0         2
   8573182   8414933   8414938         1
   8573183   8414888   8414822         1
   8573184   8414888   8414822         1
   8573185   8414888         0         2
   8573186   8414868   8414858         1
   8573187   8414868         0         2
   8573188   8414868   8414858         1
   8573189   8414855   8414853         1
   8573190   8414855   8414866         1
   8573191   8414855   8414866         1
   8573192   8414855   8414853         1
   8573193   8414855   8414866         1
   8573194   8414573   8414943         1
   8573195         0         0         4
   8573196         0   8414806         3
   8573197         0   8414806         3
   8573199   8414571   8414946         1
   8573200   8414571   8414946         1
   8573201   8414571   8414946         1
   8573202         0         0         4
   8573203         0         0         4
   8573204         0         0         4
   8573205         0         0         4
   8573206   8414907   8414943         1
   8573207   8414803   8414910         1
   8573208   8414803   8414910         1
   8573209   8414849   8414847         1
   8573210   8414849   8414847         1
   8573211   8414849   8414593         1
   8573212   8414849   8414593         1
   8573213   8414856   8573052         1
   8573214   8414856   8573052         1
   8573215   8414861   8414866         1
   8573216   8414861   8573259         1
   8573217   8414861   8414866         1
   8573218         0   8573051         3
   8573219         0   8573051         3
   8573220         0         0         4
   8573221   8414856         0         2
   8573222   8414852         0         2
   8573223   8414852   8414865         1
   8573224   8414843   8414820         1
   8573225   8414843   8414820         1
   8573226   8414843   8414820         1
   8573227   8414833         0         2
   8573228   8414833   8414814         1
   8573229   8414598   8414829         1
   8573230   8414598   8414829         1
   8573231   8414598   8414829         1
   8573232         0         0         4
   8573233         0         0         4
   8573234   8573168   8414935         1
   8573235   8573168   8414935         1
   8573236   8573168         0         2
   8573237   8573168         0         2
   8573242   8414574   8414572         1
   8573243   8414574   8414572         1
   8573244   8414574   8414572         1
   8573245   8414574   8414572         1
   8573246   8414902   8414940         1
   8573247   8414902   8414940         1
   8573248   8414902   8414940         1
   8573249         0   8414931         3
   8573250         0   8414924         3
   8573251         0   8414931         3
   8573252   8414571   8414946         1
   8573253         0         0         4
   8573254         0         0         4
   8573255   8414807   8414935         1
   8573256   8414807   8414935         1
   8573257   8414851   8414592         1
   8573258         0         0         4
   8573259         0         0         4
   8573260         0         0         4
   8573261         0         0         4
   8573262         0   8414562         3
   8573263         0   8414814         3
   8573264         0   8414822         3
   8573265         0   8414814         3
   8573266         0   8414814         3
   8573267         0   8414822         3
   8573268   8414840   8573233         1
   8573269         0         0         4
   8573270   8414840   8573233         1
   8573275         0         0         4
   8573291         0   8573258         3
   8573292         0   8414847         3
   8573293         0   8573258         3
   8573294         0   8573258         3
   8573295   8414848   8414847         1
   8573296   8414905         0         2
   8573297   8414905   8414512         1
   8573298   8414905   8414512         1
   8573299   8414905   8414512         1
   8573300   8414905         0         2
   8573456         0         0         4
   8573509   8414808   8414936         1
   8573510   8414808   8414936         1
   8573511   8414808   8414936         1
   8573512   8414808   8414936         1
   8573513         0         0         4
   8573514         0         0         4
   8573515   8414841   8573261         1
   8573516   8414841   8573261         1
   8573517   8414841   8573261         1
   8573518   8414841   8573261         1
   8573519   8414841   8573261         1
   8573520   8414841   8573261         1
   8573526         0         0         4
   8573537   8414904   8414806         1
   8573538   8414575   8414930         1
   8573539   8414575   8414930         1
   8573540   8414346   8414914         1
   8573541   8414346   8414914         1
   8573542   8414346         0         2
   8573543   8414346   8414914         1
   8573544         0   8414909         3
   8573545         0   8414909         3
   8573546         0         0         4
   8573547         0         0         4
   8573548         0   8414937         3
   8573549   8414812   8414569         1
   8573550         0   8414562         3
   8573551   8414823   8414564         1
   8573552   8414823   8414564         1
   8573553   8414823   8414564         1
   8573554   8414823   8414564         1
   8573555   8414596         0         2
   8573560         0         0         4
   8573561   8573030         0         2
   8573562         0         0         4
   8573563         0         0         4
   8573564   8573030         0         2
   8573565         0         0         4
   8573566   8414345   8414505         1
   8573567   8414345   8414505         1
   8573568   8414345   8414505         1
   8573569   8414501   8414505         1
   8573570   8414501   8414349         1
   8573571   8414501   8414505         1
   8573572   8414851   8414592         1
   8573573         0         0         4
   8573574         0         0         4
   8573575         0         0         4
   8573587         0   8414919         3
   8573588         0   8414921         3
   8573589         0   8414921         3
   8573590         0   8414805         3
   8573591         0         0         4
   8573592         0         0         4
   8573593   8414801   8573019         1
   8573594   8414588   8414908         1
   8573595   8414904   8414942         1
   8573596   8414810   8414948         1
   8573597         0         0         4
   8573598   8414575         0         2
   8573599         0         0         4
   8573600         0         0         4
   8573601   8414588         0         2
   8573602         0         0         4
   8573603   8573168         0         2
   8573604   8414927   8414587         1
   8573605         0         0         4
   8573606         0   8414944         3
   8573635         0         0         4
   8573636         0         0         4
   8573637         0         0         4
   8573638         0         0         4
   8573639         0         0         4
   8573640         0         0         4
   8573641         0         0         4
   8573642         0         0         4
   8573643         0         0         4
   8573644         0         0         4
   8573645         0         0         4
   8573646         0         0         4
   8573648         0         0         4
   8573658         0         0         4
   8573660         0         0         4
   8573661         0         0         4
   8573662         0         0         4
   8573663         0         0         4
   8573664         0         0         4
   8573665         0         0         4
   8573666         0         0         4
   8573667         0         0         4
   8573668         0         0         4
   8573669         0         0         4
   8573670         0         0         4
   8573671   8414588   8414805         1
   8573672   8414588   8414805         1
   8573673         0         0         4
   8573674         0         0         4
   8573675   8573603   8414948         1
   8573676   8573603   8414948         1
   8573677   8573602   8573593         1
   8573678   8573834   8414846         1
   8573679   8573841   8414858         1
   8573680   8573841   8414858         1
   8573681   8573841         0         2
   8573682         0         0         4
   8573683         0         0         4
   8573684         0         0         4
   8573685         0         0         4
   8573686         0         0         4
   8573687         0         0         4
   8573688         0         0         4
   8573689   8414870   8573116         1
   8573691   8414870   8573116         1
   8573692   8414870   8573116         1
   8573693   8414868   8573187         1
   8573694   8414868   8573187         1
   8573695   8414855   8414853         1
   8573696   8414855         0         2
   8573697   8414855   8414853         1
   8573698   8573599   8573106         1
   8573699   8573805         0         2
   8573700   8573805         0         2
   8573713         0   8573594         3
   8573714   8573168         0         2
   8573715   8573168         0         2
   8573716   8573168         0         2
   8573717         0         0         4
   8573718         0   8573175         3
   8573719         0   8573175         3
   8573722         0         0         4
   8573723   8573783   8414931         1
   8573724   8573046   8573787         1
   8573725         0         0         4
   8573726         0         0         4
   8573727   8414808   8414930         1
   8573728         0   8414806         3
   8573729         0   8414806         3
   8573730         0   8414806         3
   8573731         0   8414806         3
   8573732   8414573   8414943         1
   8573733   8414573   8414943         1
   8573734   8414573   8414943         1
   8573735   8414573   8414943         1
   8573736   8414347   8573545         1
   8573737   8414929   8573744         1
   8573738   8414929   8573744         1
   8573739   8414929   8573744         1
   8573740   8414929   8573744         1
   8573741   8414917   8414946         1
   8573742   8414917         0         2
   8573743   8414917   8414910         1
   8573744         0         0         4
   8573745         0         0         4
   8573746         0         0         4
   8573767   8573663   8573255         1
   8573768   8573663   8573255         1
   8573769   8573663   8573255         1
   8573770   8573597   8573201         1
   8573771   8414801   8573019         1
   8573772   8573539   8573591         1
   8573773   8414588   8414805         1
   8573774   8414588   8414805         1
   8573775   8414588   8573787         1
   8573776   8573601   8573592         1
   8573777   8573601   8573592         1
   8573778   8414933   8414938         1
   8573779   8414933   8414938         1
   8573780   8414933   8414938         1
   8573781         0         0         4
   8573782   8414802   8414806         1
   8573783         0         0         4
   8573784   8414575   8414948         1
   8573785   8414575         0         2
   8573786   8414575   8414948         1
   8573787         0         0         4
   8573788         0         0         4
   8573789         0         0         4
   8573790         0         0         4
   8573791   8414840   8573639         1
   8573792   8414840   8573639         1
   8573793         0         0         4
   8573794   8414840   8573639         1
   8573795   8414843         0         2
   8573796   8414843         0         2
   8573797   8414843         0         2
   8573798   8414842   8414845         1
   8573799   8414842   8414845         1
   8573800   8414842   8414845         1
   8573801   8414856   8573052         1
   8573802         0         0         4
   8573803   8573805   8573103         1
   8573804   8573805         0         2
   8573805         0         0         4
   8573806         0         0         4
   8573807         0         0         4
   8573808   8573552         0         2
   8573809         0         0         4
   8573810   8573552   8414564         1
   8573811   8573552         0         2
   8573812   8573552   8573106         1
   8573819   8414870   8573116         1
   8573820   8573047   8573258         1
   8573821         0   8414846         3
   8573822   8573295   8414873         1
   8573823   8573295   8414873         1
   8573824   8573295         0         2
   8573828         0         0         4
   8573829   8573553   8573828         1
   8573830   8573553   8573828         1
   8573831   8573553   8573828         1
   8573832   8573553   8573828         1
   8573833   8573553   8573828         1
   8573834         0         0         4
   8573835   8573156   8414858         1
   8573836   8573156   8573572         1
   8573837   8573156   8573572         1
   8573838   8573643   8573114         1
   8573839   8573643   8573114         1
   8573840   8573643   8573114         1
   8573841         0         0         4
   8573842   8573682   8573051         1
   8573843   8573841   8414858         1
   8573844   8573841   8414858         1
   8573845   8573841   8414858         1
   8573846   8573643   8573114         1
   8573855         0   8573745         3
   8573856         0         0         4
   8573857         0   8573644         3
   8573858   8573047   8573644         1
   8573859         0   8573648         3
   8573860         0   8573644         3
   8573861   8573834   8414846         1
   8573862   8573646   8573648         1
   8573863         0   8414505         3
   8573864   8573635   8414512         1
   8573865   8573635   8414512         1
   8573866   8573635   8414512         1
   8573867   8573635   8414512         1
   8573868   8414840   8573639         1
   8573869   8573185         0         2
   8573870   8573185   8573039         1
   8573871         0         0         4
   8573872         0         0         4
   8573873         0         0         4
   8573874   8414823         0         2
   8573875         0   8573106         3
   8573876         0         0         4
   8573877         0         0         4
   8573878         0   8573787         3
   8573879         0   8414915         3
   8573880         0         0         4
   8573881   8414892   8573787         1
   8573882   8414892   8573787         1
   8573883         0   8414946         3
   8573884   8573658         0         2
   8573885         0         0         4
   8573886   8414808   8414930         1
   8573887   8414808   8414930         1
   8573888   8573746   8573545         1
   8573889   8573746         0         2
   8573890   8573746   8573545         1
   8573891   8573746   8573545         1
   8573892   8573539   8573591         1
   8573893   8573539   8573591         1
   8573894   8414347   8573545         1
   8573895   8414347         0         2
   8573896   8414347         0         2
   8573897   8414347         0         2
   8573898   8414347         0         2
   8573899         0   8414910         3
   8573900         0   8414910         3
   8573901   8414868   8573187         1
   8573902   8414868   8573187         1
   8573903   8414868   8573187         1
   8573917   8414892   8414805         1
   8573918   8414807   8573019         1
   8573919   8414807   8414935         1
   8573920   8414807         0         2
   8573921   8414574   8414572         1
   8573922   8414574   8414572         1
   8573923   8414574   8414937         1
   8573924         0         0         4
   8573925         0   8414806         3
   8573926         0         0         4
   8573927         0         0         4
   8573928         0         0         4
   8573929         0         0         4
   8573930   8414573   8414943         1
   8573931         0         0         4
   8573932   8414573   8414943         1
   8573933   8414573   8414943         1
   8573934   8414929   8573744         1
   8573935   8414929   8573744         1
   8573936   8414929   8573744         1
   8573937   8414929   8573744         1
   8573938   8414917   8414910         1
   8573939   8414917         0         2
   8573940   8414917         0         2
   8573941   8414917         0         2
   8573942   8414917   8414910         1
   8573943         0         0         4
   8573944   8573516   8573517         1
   8573945   8573516         0         2
   8573946   8573516   8414564         1
   8573947   8573516   8573517         1
   8573948   8573516   8573517         1
   8573950   8414851         0         2
   8573951         0         0         4
   8573952   8573264   8414820         1
   8573953   8573264   8414820         1
   8573954   8573264   8414820         1
   8573955   8573264   8414820         1
   8573956   8573636   8414837         1
   8573957         0         0         4
   8573958         0         0         4
   8573959   8573636   8414837         1
   8573960         0         0         4
   8573961         0   8573227         3
   8573962         0         0         4
   8573963   8573042         0         2
   8573964   8573042   8573224         1
   8573965   8573042   8573224         1
   8573966   8414346   8573134         1
   8573967   8414346         0         2
   8573968   8414346         0         2
   8573969   8414346         0         2
   8573970   8414346         0         2
   8573971   8414346   8573537         1
   8573972   8573805         0         2
   8573973   8573805         0         2
   8573974   8573805         0         2
   8573975   8573805         0         2
   8573976   8573805   8573684         1
   8573977   8414823   8414564         1
   8573978   8414823   8414564         1
   8573979         0         0         4
   8573980         0         0         4
   8573981         0         0         4
   8573982   8414823   8414564         1
   8573983   8414849         0         2
   8573984   8414849   8573258         1
   8573985   8414849   8573258         1
   8573986         0   8414505         3
   8573987   8414345   8414505         1
   8573988         0   8414505         3
   8573998         0         0         4
   8573999         0         0         4
   8574000         0         0         4
   8598501         0         0         4
   8598504   8414582   8414576         1
   8598505   8573237         0         2
   8598506         0   8414945         3
   8598507   8573600   8414576         1
   8598508   8573256   8573201         1
   8598509         0         0         4
   8598531   8573833         0         2
   8598532   8573833   8537602         1
   8598533   8573833   8537602         1
   8598534   8573228   8414826         1
   8598535   8573228   8414826         1
   8598536   8573264   8414820         1
   8598537   8573264   8414820         1
   8598538   8573264         0         2
   8598539   8573264   8414820         1
   8598540   8573264   8414820         1
   8598541   8573553   8573828         1
   8598542   8573553   8573828         1
   8598543   8537685         0         2
   8598544   8537685   8414837         1
   8598545   8537685   8414837         1
   8598546   8537685         0         2
   8598547   8414950   8573745         1
   8598548         0   8573593         3
   8598549   8537729   8573926         1
   8598550   8414582         0         2
   8598551         0   8573934         3
   8598552         0         0         4
   8598553   8537728   8573019         1
   8598554   8537728   8414948         1
   8598555   8537728   8414948         1
   8598556   8537728   8414948         1
   8598557   8573567   8537700         1
   8598558   8573567   8537700         1
   8598559   8414855   8573051         1
   8598560         0         0         4
   8598561         0         0         4
   8598562         0         0         4
   8598563         0         0         4
   8598564         0         0         4
   8598565         0         0         4
   8598566         0         0         4
   8598567         0   8573786         3
   8598568   8573682   8573051         1
   8598569   8414812   8414597         1
   8598570   8598737         0         2
   8598571         0         0         4
   8598572         0         0         4
   8598573         0         0         4
   8598574         0         0         4
   8598575         0         0         4
   8598576   8573601   8414930         1
   8598577   8573601   8414930         1
   8598578   8573601         0         2
   8598593   8414830   8598614         1
   8598594   8414830   8598614         1
   8598595   8414830   8598614         1
   8598596   8414830   8598614         1
   8598597   8598856   8573872         1
   8598598   8598621         0         2
   8598601         0         0         4
   8598602         0         0         4
   8598603         0         0         4
   8598604         0         0         4
   8598605   8573599   8573519         1
   8598606   8414841   8573261         1
   8598607   8573683         0         2
   8598608   8414812   8414813         1
   8598609   8573516   8414564         1
   8598610   8414841   8573261         1
   8598611   8573105   8573515         1
   8598612         0   8573828         3
   8598613         0         0         4
   8598614         0   8414563         3
   8598615         0         0         4
   8598616   8414841   8573261         1
   8598617         0         0         4
   8598618         0   8573551         3
   8598619   8573687   8573261         1
   8598620         0         0         4
   8598621   8414596   8414562         1
   8598622         0   8414562         3
   8598623   8573105   8573155         1
   8598649   8573168   8414930         1
   8598650   8573168         0         2
   8598651   8573168   8414930         1
   8598652   8573168   8414930         1
   8598659         0         0         4
   8598660   8573295         0         2
   8598661   8573295   8414862         1
   8598662         0         0         4
   8598663         0         0         4
   8598664         0         0         4
   8598665         0         0         4
   8598666         0         0         4
   8598667   8537696   8537701         1
   8598668   8537696   8537701         1
   8598669         0         0         4
   8598670   8537728   8414948         1
   8598671         0         0         4
   8598672   8537728   8414948         1
   8598674   8573939   8598504         1
   8598677         0   8573175         3
   8598678         0   8573175         3
   8598679         0         0         4
   8598680   8537742   8414942         1
   8598681   8537742   8414942         1
   8598682         0         0         4
   8598683         0         0         4
   8598684   8537742   8573593         1
   8598685   8598666   8573937         1
   8598686         0         0         4
   8598687   8598666   8573937         1
   8598688         0         0         4
   8598689         0         0         4
   8598690         0         0         4
   8598691   8573900   8537702         1
   8598694         0         0         4
   8598695         0         0         4
   8598696   8573223   8414862         1
   8598697         0         0         4
   8598698         0         0         4
   8598699         0   8573572         3
   8598700         0         0         4
   8598701         0         0         4
   8598702   8414855   8414853         1
   8598703   8414855   8414853         1
   8598704   8573875   8598695         1
   8598705   8573875   8598695         1
   8598706   8573875   8598695         1
   8598707   8573875   8598695         1
   8598708   8573743         0         2
   8598709   8573743         0         2
   8598710   8573743   8537691         1
   8598711   8573743         0         2
   8598712   8573939   8598504         1
   8598713   8573939   8414935         1
   8598714   8573042   8414845         1
   8598715   8414346   8573545         1
   8598716   8414346         0         2
   8598717   8598621   8573519         1
   8598718   8598621   8573519         1
   8598719   8598621   8573519         1
   8598720         0         0         4
   8598721         0         0         4
   8598723   8573606   8537691         1
   8598726   8573046         0         2
   8598727         0         0         4
   8598728   8573682   8573051         1
   8598729         0         0         4
   8598730   8573857   8573801         1
   8598731   8573857   8573801         1
   8598732   8537609         0         2
   8598733   8537609   8414873         1
   8598734         0         0         4
   8598735         0         0         4
   8598736         0         0         4
   8598737         0         0         4
   8598738         0         0         4
   8598739         0         0         4
   8598740   8573553         0         2
   8598741   8573553         0         2
   8598742   8573553         0         2
   8598743   8573553         0         2
   8598744         0         0         4
   8598745         0         0         4
   8598746         0   8414564         3
   8598747         0         0         4
   8598748   8414346         0         2
   8598749         0   8414910         3
   8598750         0   8414910         3
   8598751         0   8414910         3
   8598752         0   8414910         3
   8598753         0   8414910         3
   8598754   8573606   8537691         1
   8598755   8573606   8537691         1
   8598756         0   8598758         3
   8598757   8573562         0         2
   8598758         0         0         4
   8598802   8573603   8573175         1
   8598803   8573603   8573175         1
   8598806   8573601   8537738         1
   8598807   8573597         0         2
   8598808   8573597         0         2
   8598809         0         0         4
   8598810         0   8537715         3
   8598811         0   8537715         3
   8598812   8598617   8573872         1
   8598813   8598617   8573872         1
   8598814   8598617   8573872         1
   8598815   8598617   8573872         1
   8598837   8573168         0         2
   8598838   8573168   8414930         1
   8598839   8573168   8573175         1
   8598840         0         0         4
   8598841   8573168   8414930         1
   8598842   8414933         0         2
   8598843   8414933         0         2
   8598844         0         0         4
   8598845   8414855   8414862         1
   8598846   8414855   8414862         1
   8598848         0         0         4
   8598849   8414812         0         2
   8598850   8537743         0         2
   8598851         0   8414576         3
   8598852   8573168   8598665         1
   8598853   8598694         0         2
   8598854   8598694   8573693         1
   8598855   8598694   8573572         1
   8598856   8598694         0         2
   8598857   8573603   8573175         1
   8598858   8573603   8573175         1
   8598859   8573603   8573175         1
   8598860   8414574   8414935         1
   8598861   8414574   8414935         1
   8598862   8414574   8414935         1
   8598863   8573892   8573786         1
   8598864   8573892         0         2
   8598865   8573567   8537700         1
   8598866   8573567   8537700         1
   8598867   8573567         0         2
   8598868   8573567         0         2
   8598870   8537743         0         2
   8598871   8537743   8537605         1
   8598872   8573228   8414832         1
   8598873   8573228         0         2
   8598874   8573228         0         2
   8598875   8573228   8414832         1
   8598876   8537686         0         2
   8598877   8537686   8537619         1
   8598878   8573964   8537687         1
   8598879   8573964   8537687         1
   8598880   8573964   8537687         1
   8598881   8414840         0         2
   8598882   8414840         0         2
   8598883   8598606         0         2
   8598884   8598606   8598608         1
   8598885   8598606         0         2
   8598886   8598606   8598608         1
   8598887         0   8537652         3
   8598888         0         0         4
   8598889         0         0         4
   8598890         0         0         4
   8598891         0   8537652         3
   8598892   8573845         0         2
   8598893   8573845         0         2
   8598894         0   8573187         3
   8598895         0   8414862         3
   8598896         0   8414862         3
   8598897   8537746   8414806         1
   8598898   8537746   8414806         1
   8598899   8537746   8414806         1
   8598900   8537746   8414806         1
   8598901         0   8414820         3
   8598902   8537685   8414837         1
   8598903   8537685   8414837         1
   8598904   8537685   8414837         1
   8598905   8573833         0         2
   8598906         0         0         4
   8598907   8537671   8573572         1
   8598908         0         0         4
   8598909   8537696         0         2
   8598910   8537696         0         2
   8598911         0         0         4
   8598912         0         0         4
   8598913   8414950         0         2
   8598914   8573900         0         2
   8598915   8537690   8598665         1
   8598916         0   8598504         3
   8598917         0         0         4
   8598918         0         0         4
   8598919   8414894   8598602         1
   8598920   8414894   8598602         1
   8598921   8573042   8414845         1
   8598922   8573042   8414845         1
   8598923   8573042   8414845         1
   8598924   8573042   8414845         1
   8598925   8573042   8414845         1
   8598926   8537746   8414806         1
   8598927   8573046   8598506         1
   8598928   8573046         0         2
   8598929   8414346         0         2
   8598930   8414346         0         2
   8598931         0         0         4
   8598932         0   8537691         3
   8598933         0         0         4
   8598934         0   8414910         3
   8598935         0         0         4
   8598945   8537684   8573959         1
   8598946         0         0         4
   8598947   8537684   8573959         1
   8598948   8573857   8573801         1
   8598949   8573857   8573801         1
   8598950   8573857         0         2
   8598951   8573857   8573801         1
   8598952   8573857   8414873         1
   8598953   8537671   8573572         1
   8598954   8537686   8537619         1
   8598955   8537686         0         2
   8598956   8537686         0         2
   8598957   8537686   8537619         1
   8598958   8537686         0         2
   8598959   8573964   8537687         1
   8598960   8573964   8537687         1
   8598961         0         0         4
   8598962   8573964   8537687         1
   8598965   8414868         0         2
   8598966   8414868   8573572         1
   8598967   8414868         0         2
   8598968   8414868         0         2
   8598969   8414861         0         2
   8598970   8414861         0         2
   8598971   8414861         0         2
   8598972   8414861         0         2
   8598973         0   8573051         3
   8598974         0         0         4
   8598975         0   8573051         3
   8598976         0   8414853         3
   8598977   8573635   8414512         1
   8598978   8414501   8414512         1
   8598979   8414501   8414512         1
   8598980   8414501         0         2
   8598981   8414501   8414512         1
   8598982   8414501   8414512         1
   8598983   8573603   8573019         1
   8598984   8573603   8573175         1
   8598985   8573603   8573019         1
   8598986   8414933   8537693         1
   8598987   8414933         0         2
   8598988   8414933   8537693         1
   8598990   8598666   8573937         1
   8598991   8598666   8573175         1
   8598992   8573597         0         2
   8598993   8573597         0         2
   8598994   8573597         0         2
   8598995         0         0         4
   8598996   8598666   8573937         1
   8598997         0   8573051         3
   8598998         0   8414853         3
   8598999         0         0         4
   8599000         0   8537602         3
   8651501         0   8537694         3
   8651502         0         0         4
   8651503   8414801   8414943         1
   8651504         0   8573787         3
   8651505   8414801   8414943         1
   8651506         0   8414873         3
   8651507         0         0         4
   8651508         0   8537705         3
   8651509   8573673   8537705         1
   8651510   8573673   8537705         1
   8651515   8537671   8573572         1
   8651516   8537671   8573572         1
   8651517   8537671   8573572         1
   8651518   8537671   8573572         1
   8651519   8598737   8651524         1
   8651520   8598737   8651524         1
   8651521   8598737   8651524         1
   8651522   8598737   8651525         1
   8651523   8598737   8651524         1
   8651524         0         0         4
   8651525         0         0         4
   8651526         0         0         4
   8651527         0         0         4
   8651528   8598694   8573572         1
   8651529   8598694         0         2
   8651530   8598694   8573572         1
   8651531   8598694         0         2
   8651532         0         0         4
   8651533         0   8598568         3
   8651534         0   8598568         3
   8651535         0   8598568         3
   8651536         0   8598568         3
   8651537   8414855   8414862         1
   8651538         0   8598728         3
   8651539         0   8598728         3
   8651540         0         0         4
   8651541   8537612         0         2
   8651542   8537612   8573187         1
   8651543   8573156   8414853         1
   8651544   8573156   8414853         1
   8651545         0   8598574         3
   8651546   8573156         0         2
   8651547   8573156         0         2
   8651548   8414868   8598574         1
   8651549   8573857   8573801         1
   8651550   8573857   8573801         1
   8651551   8573857   8573801         1
   8651552   8573857   8573801         1
   8651553         0         0         4
   8651556   8573603   8573175         1
   8651557         0         0         4
   8651561   8537746   8414806         1
   8651562   8651526   8537605         1
   8651563   8414596   8414564         1
   8651564   8573553   8414564         1
   8651565   8573553   8414564         1
   8651566   8573553   8414564         1
   8651568   8573635   8537700         1
   8651569   8537746   8414806         1
   8651570   8537746         0         2
   8651571   8537746   8414806         1
   8651572         0   8414910         3
   8651573         0   8414845         3
   8651574   8573567   8598982         1
   8651575   8573567   8598982         1
   8651576         0         0         4
   8651577         0   8414512         3
   8651578   8414501   8414512         1
   8651579   8414501         0         2
   8651580   8414501         0         2
   8651581         0         0         4
   8651582   8573606   8537795         1
   8651583   8573606   8537795         1
   8651584   8573606   8537795         1
   8651585   8573606   8537795         1
   8651586   8573606   8537795         1
   8651588         0         0         4
   8651599   8573955         0         2
   8651620         0         0         4
   8651621   8414501   8537700         1
   8651622   8414501         0         2
   8651623         0         0         4
   8651624   8573864   8537699         1
   8651625         0         0         4
   8651626   8573864         0         2
   8651627   8573635   8651576         1
   8651628   8598508   8537795         1
   8651629   8598508   8573787         1
   8651630   8598508   8537795         1
   8651631   8573864         0         2
   8651641   8537742         0         2
   8651642   8651526   8537605         1
   8651643   8651526         0         2
   8651644   8598907   8573515         1
   8651645   8573553   8598812         1
   8651646   8537684   8414562         1
   8651647   8598907   8573515         1
   8651648   8414812   8651653         1
   8651649   8414812   8651653         1
   8651650   8414812   8651653         1
   8651651   8414812   8651653         1
   8651652   8414812   8651653         1
   8651653         0         0         4
   8651654         0         0         4
   8651655   8414596   8598570         1
   8651656         0         0         4
   8651657         0         0         4
   8651658         0         0         4
   8651665         0   8414597         3
   8651666   8598737   8651524         1
   8651667   8598737   8651524         1
   8651668         0         0         4
   8651669   8651733   8573874         1
   8651670         0         0         4
   8651671   8573683   8573686         1
   8651672   8414841   8573096         1
   8651673   8573042   8414845         1
   8651674   8573042   8414832         1
   8651675   8573042   8414845         1
   8651676   8573042   8414832         1
   8651677   8573042   8414845         1
   8651678   8573264   8414820         1
   8651679   8573264   8414820         1
   8651680   8573264   8414820         1
   8651681   8573264   8414820         1
   8651682   8598856   8573872         1
   8651683   8598856         0         2
   8651684   8598856         0         2
   8651685   8598856   8598849         1
   8651686         0   8651525         3
   8651687         0         0         4
   8651688         0         0         4
   8651689         0   8573515         3
   8651690         0   8651525         3
   8651691         0   8651525         3
   8651692   8573606   8573926         1
   8651693   8573606   8537795         1
   8651694   8573606   8537795         1
   8651695   8573606   8573926         1
   8651701   8414950   8573745         1
   8651702   8573900         0         2
   8651703         0         0         4
   8651704   8537742         0         2
   8651721   8537728   8573019         1
   8651722   8537728   8573019         1
   8651723   8537728   8573019         1
   8651724   8573955         0         2
   8651725   8573955   8573896         1
   8651726   8573955         0         2
   8651727   8573955         0         2
   8651728   8573635   8414512         1
   8651729   8573635   8414512         1
   8651730   8573635   8598982         1
   8651731   8573635   8414512         1
   8651732         0         0         4
   8651733         0         0         4
   8651734         0         0         4
   8651735   8414894   8598602         1
   8651736   8414894   8598602         1
   8651737   8414894   8598602         1
   8651738   8598856   8573872         1
   8651739   8573864   8537699         1
   8651740         0         0         4
   8651742   8573539   8573545         1
   8651743   8573539   8573545         1
   8651744   8598873   8537619         1
   8651745   8598873   8537619         1
   8651746   8598873   8537619         1
   8651747   8598873   8537619         1
   8651748   8537742         0         2
   8651749   8537742         0         2
   8651750   8537742         0         2
   8651751         0   8414910         3
   8651752   8414347         0         2
   8651753         0   8414910         3
   8651754   8414347   8573545         1
   8651758         0         0         4
   8651760         0         0         4
   8651761         0         0         4
   8651762         0   8414564         3
   8651763         0   8598849         3
   8651764         0   8573811         3
   8651768   8537728   8573937         1
   8651769   8537728   8573937         1
   8651777         0         0         4
   8651801   8414894   8598602         1
   8651802   8414855   8414853         1
   8651803   8414855   8414853         1
   8651804   8414855   8414862         1
   8651805   8414855   8573902         1
   8651806   8414855   8414853         1
   8651807         0         0         4
   8651808         0         0         4
   8651809         0         0         4
   8651810   8573539   8573545         1
   8651811   8537612   8573187         1
   8651812   8537612   8573187         1
   8651813         0         0         4
   8651814   8537612   8573187         1
   8651815   8537671   8573572         1
   8651816   8537671   8573572         1
   8651817   8537671   8573572         1
   8651818   8537671   8573187         1
   8651819   8537671   8573572         1
   8651820         0   8598728         3
   8651821   8573682   8598887         1
   8651822   8573682   8598887         1
   8651823   8573682   8598887         1
   8651824   8573875         0         2
   8651825   8573875   8598568         1
   8651826   8573875   8598568         1
   8651827   8573875   8598568         1
   8651828         0         0         4
   8651829         0         0         4
   8651830         0   8414910         3
   8651831   8573156         0         2
   8651832   8573156   8414853         1
   8651833   8573156   8414853         1
   8651834   8573156         0         2
   8651842   8598737   8598849         1
   8651845   8651526   8537605         1
   8651846   8414841   8573096         1
   8651847   8414841   8573096         1
   8651848   8414841   8573096         1
   8651849   8414841   8573096         1
   8651850   8414841   8573096         1
   8651851   8573599   8573959         1
   8651852   8573683   8573551         1
   8651853   8573683   8573686         1
   8651854   8573603   8573175         1
   8651855   8573603   8573175         1
   8651856   8414582   8537693         1
   8651858   8414582         0         2
   8651859   8414582   8537693         1
   8651860   8414347         0         2
   8651861   8414347         0         2
   8651862   8573743   8537650         1
   8651863   8573743   8537650         1
   8651864   8573743   8573587         1
   8651865   8651505   8537617         1
   8651867   8414347         0         2
   8651868         0   8414943         3
   8651869   8598565   8598567         1
   8651870   8537729   8573926         1
   8651871         0   8414943         3
   8651872   8573603   8573175         1
   8651873   8414582   8573787         1
   8651874         0   8414943         3
   8651875   8537729   8573926         1
   8651876   8414582   8414576         1
   8651877   8651510   8598953         1
   8651878   8414868   8598574         1
   8651879   8651510   8598575         1
   8651880   8573295   8573051         1
   8651881   8573295   8573221         1
   8651882   8573295   8573051         1
   8651883   8537671   8537705         1
   8651884   8573635   8414512         1
   8651896   8537684         0         2
   8651897   8598621   8598602         1
   8651898   8414812   8414597         1
   8651899   8537728         0         2
   8651900         0   8414943         3
   8651924         0         0         4
   8651927   8573295   8573051         1
   8651936         0         0         4
   8651937         0         0         4
   8651940         0         0         4
   8651948         0   8573587         3
   8651949   8573603   8573175         1
   8651950   8598508         0         2
   8651952   8598808   8598757         1
   8651953   8414582   8414576         1
   8651954   8598881   8598872         1
   8651975         0         0         4
   8651976   8537728   8573896         1
   8651977   8537728   8573937         1
   8651978         0         0         4
   8651979         0         0         4
   8651980         0         0         4
   8651981         0         0         4
   8651982         0         0         4
   8651983         0         0         4
   8651984   8573682   8651883         1
   8651985   8573682   8651883         1
   8651986   8573682         0         2
   8651987         0   8598568         3
   8651988         0         0         4
   8651989         0         0         4
   8651990         0         0         4
   8651993   8537612   8651879         1
   8651994         0         0         4
   8651995   8651758   8651599         1
   8651996   8651758   8651599         1
   8651997         0         0         4
   8651998         0         0         4
   8681001   8651804         0         2
   8681002   8651878   8573221         1
   8681003   8414868         0         2
   8681004   8651804         0         2
   8681005         0         0         4
   8681006   8651927         0         2
   8681007         0   8598887         3
   8681008         0         0         4
   8681009         0         0         4
   8681010   8598748         0         2
   8681011   8598508   8651978         1
   8681012   8651868         0         2
   8681017         0         0         4
   8681020         0         0         4
   8681024   8414347   8573966         1
   8681025         0   8651998         3
   8681026   8651687         0         2
   8681027   8573606   8651998         1
   8681028         0   8651998         3
   8681029         0   8651998         3
   8681030   8651727   8651997         1
   8681031   8681464         0         2
   8681032         0   8651998         3
   8681033   8681464         0         2
   8681034   8414582         0         2
   8681035   8573539   8598504         1
   8681036   8537729         0         2
   8681037   8573606   8573926         1
   8681038   8651695   8414806         1
   8681039         0   8651979         3
   8681040   8573245         0         2
   8681041   8651695   8414806         1
   8681042   8598578   8598567         1
   8681043   8651686   8651743         1
   8681044   8651695   8414806         1
   8681045         0   8651948         3
   8681050   8681356   8651899         1
   8681051   8681356   8651899         1
   8681052         0         0         4
   8681053         0         0         4
   8681054         0         0         4
   8681055         0         0         4
   8681056         0         0         4
   8681057         0         0         4
   8681058         0         0         4
   8681059         0         0         4
   8681060         0         0         4
   8681061         0         0         4
   8681072   8681076   8651701         1
   8681073   8681076         0         2
   8681074         0         0         4
   8681075         0         0         4
   8681076         0         0         4
   8681077         0         0         4
   8681078         0         0         4
   8681079   8651975   8651754         1
   8681080   8651975   8651754         1
   8681081   8651975         0         2
   8681082   8651975   8651754         1
   8681083   8537728   8573896         1
   8681084   8537728         0         2
   8681085   8681094   8681095         1
   8681086   8681094   8681095         1
   8681087   8681039   8651876         1
   8681088   8681039   8651876         1
   8681089   8681042   8681466         1
   8681090   8681042   8681466         1
   8681091   8681042   8681466         1
   8681092   8681042   8681466         1
   8681093         0         0         4
   8681094         0         0         4
   8681095         0         0         4
   8681096   8651522   8651761         1
   8681097         0         0         4
   8681098         0         0         4
   8681101         0         0         4
   8681102         0         0         4
   8681103         0         0         4
   8681104   8537671   8573572         1
   8681105   8651882   8573221         1
   8681106   8651882   8573187         1
   8681107   8651882   8598574         1
   8681108   8651882   8598574         1
   8681109   8537612         0         2
   8681110   8537612   8573187         1
   8681111         0         0         4
   8681112         0         0         4
   8681113         0         0         4
   8681114         0         0         4
   8681115         0         0         4
   8681118   8651871         0         2
   8681119   8651871         0         2
   8681120   8651871         0         2
   8681121   8598737   8651524         1
   8681122   8598737   8651524         1
   8681123   8598737   8651524         1
   8681124   8598737   8651524         1
   8681125         0         0         4
   8681126         0         0         4
   8681127         0         0         4
   8681128   8573539   8598504         1
   8681129   8573539   8598504         1
   8681130   8573539   8598504         1
   8681131   8573539   8598504         1
   8681132   8573539   8598504         1
   8681133   8414347   8573966         1
   8681134   8414347         0         2
   8681144   8651689   8651816         1
   8681145   8651689   8651816         1
   8681146   8651689   8651816         1
   8681147   8573553   8651761         1
   8681148         0         0         4
   8681149   8573553         0         2
   8681150   8573553         0         2
   8681151   8414582         0         2
   8681152   8414582         0         2
   8681153   8414582         0         2
   8681154   8651758   8651599         1
   8681155   8651758   8651599         1
   8681156   8651758   8651599         1
   8681157   8651758   8651599         1
   8681158         0         0         4
   8681159   8651949   8598567         1
   8681160   8651949   8598567         1
   8681161   8651869   8651876         1
   8681162   8651869   8651876         1
   8681163   8651869   8651876         1
   8681164         0   8651701         3
   8681165   8651878   8573221         1
   8681166   8651878   8573221         1
   8681167   8651878   8573221         1
   8681168   8651878         0         2
   8681169   8651878   8573221         1
   8681170   8651804   8598728         1
   8681171   8651804         0         2
   8681172   8651804   8598728         1
   8681174         0         0         4
   8681175   8573682   8651883         1
   8681176         0         0         4
   8681177   8573682   8651883         1
   8681178   8573682   8651883         1
   8681179   8573682   8651883         1
   8681180   8414868   8573051         1
   8681181   8414868         0         2
   8681182   8414868   8573051         1
   8681183   8414868   8573051         1
   8681184   8537612   8573187         1
   8681185   8537612   8573187         1
   8681186   8537612   8573187         1
   8681187   8573156   8414862         1
   8681188   8573156         0         2
   8681189   8573156         0         2
   8681190   8573156   8414862         1
   8681191   8573156   8414862         1
   8681192   8537728   8573937         1
   8681193   8537728         0         2
   8681194   8537728   8573937         1
   8681195   8537728   8573937         1
   8681196         0   8537699         3
   8681197         0   8537699         3
   8681198   8651804   8651879         1
   8681199   8651539   8598887         1
   8681200   8651539   8598887         1
   8681208         0         0         4
   8681251   8573682   8651883         1
   8681253   8573682   8651883         1
   8681254   8573682   8651883         1
   8681255   8573682   8651883         1
   8681256   8651878   8573221         1
   8681257   8573156   8414862         1
   8681258   8573156   8414862         1
   8681259   8414501         0         2
   8681260         0   8537700         3
   8681261   8414501         0         2
   8681262   8414501         0         2
   8681263   8651621   8651884         1
   8681264   8651621   8537699         1
   8681265         0   8598982         3
   8681266   8651548   8573572         1
   8681267   8651548   8573572         1
   8681268         0         0         4
   8681269         0         0         4
   8681270         0         0         4
   8681271         0         0         4
   8681272         0         0         4
   8681273   8537685   8598872         1
   8681274   8537685   8598872         1
   8681275   8537685   8414845         1
   8681276   8537685   8598872         1
   8681277   8573264   8537602         1
   8681278   8573264   8414845         1
   8681279   8573264         0         2
   8681280   8573264   8537602         1
   8681281   8573042   8414845         1
   8681282   8573042   8414845         1
   8681296   8651534   8573856         1
   8681297         0   8598728         3
   8681298   8651804   8598728         1
   8681299         0   8598728         3
   8681300   8651878   8573221         1
   8681308   8651543   8598568         1
   8681309   8651543   8598568         1
   8681310   8651543   8598568         1
   8681311   8651900         0         2
   8681312   8573603         0         2
   8681313   8573603         0         2
   8681314   8651515   8651701         1
   8681315         0         0         4
   8681316   8651515   8651701         1
   8681317   8573955         0         2
   8681318   8573955   8651599         1
   8681319   8573955         0         2
   8681320         0         0         4
   8681321   8598737   8651524         1
   8681322   8598737   8651524         1
   8681323   8598737   8651524         1
   8681338   8537684         0         2
   8681339         0         0         4
   8681340   8651522         0         2
   8681341         0   8681339         3
   8681342   8598621   8598611         1
   8681343   8598621   8598611         1
   8681344   8598737   8651524         1
   8681345         0   8651525         3
   8681346         0   8651525         3
   8681347         0   8651525         3
   8681348         0   8651525         3
   8681349         0   8651525         3
   8681350         0         0         4
   8681351   8651898   8681339         1
   8681352   8598907   8573515         1
   8681353         0         0         4
   8681354   8651869   8651876         1
   8681355   8651869   8651876         1
   8681356   8651869   8651876         1
   8681357   8651869   8651876         1
   8681358   8414868   8573051         1
   8681359   8414868   8573051         1
   8681360   8414868   8573051         1
   8681361   8414868   8414862         1
   8681362   8537612   8573187         1
   8681368   8651758   8598567         1
   8681369   8651758   8598567         1
   8681370   8651758   8598567         1
   8681371   8651758   8598567         1
   8681372   8651758   8598567         1
   8681373         0         0         4
   8681374   8537612   8573187         1
   8681375   8537612   8573187         1
   8681376         0         0         4
   8681377         0         0         4
   8681378         0         0         4
   8681379         0         0         4
   8681380         0         0         4
   8681381         0         0         4
   8681382         0   8651525         3
   8681391         0         0         4
   8681397         0         0         4
   8681401   8651539   8598887         1
   8681402   8537685   8537605         1
   8681403   8537685   8537605         1
   8681404   8537685   8537605         1
   8681405   8537685   8537605         1
   8681406   8537685   8537605         1
   8681407   8651870   8573545         1
   8681408   8651870   8573545         1
   8681409   8651870   8573545         1
   8681410   8651870   8573545         1
   8681411   8651870   8573545         1
   8681412   8651870   8573545         1
   8681413   8651742   8651860         1
   8681414   8651742   8651860         1
   8681415   8651742   8651860         1
   8681416   8651742   8651860         1
   8681417   8414501         0         2
   8681418   8414501   8537700         1
   8681419   8414501   8537700         1
   8681420   8651577         0         2
   8681421   8651621         0         2
   8681422   8651621         0         2
   8681423   8573567         0         2
   8681424   8573567   8651884         1
   8681425   8651588   8537605         1
   8681426   8651588   8537605         1
   8681427   8651588   8537605         1
   8681428   8651588   8537605         1
   8681429         0         0         4
   8681430   8573042   8414845         1
   8681431   8573042   8414845         1
   8681432   8573042         0         2
   8681433   8573042   8414845         1
   8681434   8573264   8537602         1
   8681435   8573264   8414832         1
   8681436   8573264   8414832         1
   8681437   8573264   8537602         1
   8681438   8414894   8598602         1
   8681439   8414894   8598602         1
   8681440   8414894   8598602         1
   8681441   8414894   8598602         1
   8681442   8414894   8598602         1
   8681443   8651548   8573572         1
   8681444   8651548   8598728         1
   8681445   8651548   8573572         1
   8681446   8598508         0         2
   8681447   8598508         0         2
   8681448         0   8651998         3
   8681449   8651975   8651754         1
   8681450   8651975   8651754         1
   8681451   8651975   8651754         1
   8681452   8651975   8651754         1
   8681453   8651875         0         2
   8681454   8651875         0         2
   8681455   8651871         0         2
   8681456   8651871         0         2
   8681457   8651871         0         2
   8681458   8651871         0         2
   8681459   8651871   8651694         1
   8681460   8651871         0         2
   8681461   8651692         0         2
   8681462   8681464   8651948         1
   8681463   8681464   8651948         1
   8681464         0         0         4
   8681465   8651515   8651701         1
   8681466   8651515   8651701         1
   8681467   8573539         0         2
   8681468   8573539   8598504         1
   8681469   8573539   8598504         1
   8730403   8681419   8681422         1
   8730404         0         0         4
   8730405         0         0         4
   8730406   8681077   8573966         1
   8730407   8681077   8573966         1
   8730408   8681077   8573966         1
   8730409   8681077   8573966         1
   8730410   8730442   8681038         1
   8730411   8730442   8681038         1
   8730412   8681169         0         2
   8730413   8681169   8573856         1
   8730414   8681169   8573856         1
   8730415         0         0         4
   8730416   8681169   8573856         1
   8730417         0         0         4
   8730418   8651548   8573572         1
   8730420   8651548   8573572         1
   8730421   8651878   8573221         1
   8730422   8651878   8573221         1
   8730423   8651878   8598887         1
   8730424         0         0         4
   8730425   8681008         0         2
   8730426   8681009         0         2
   8730427   8681009   8651728         1
   8730428   8681260   8651576         1
   8730429   8681075   8681469         1
   8730430   8681075   8681469         1
   8730431   8681413   8681074         1
   8730432   8681413   8651701         1
   8730433   8681413   8651701         1
   8730434   8681413   8681074         1
   8730435   8681356   8651899         1
   8730436         0         0         4
   8730437         0         0         4
   8730438         0         0         4
   8730439         0         0         4
   8730440         0         0         4
   8730441         0         0         4
   8730442         0         0         4
   8730443         0         0         4
   8730453         0         0         4
   8730454         0         0         4
   8730455   8681101   8598849         1
   8730456         0   8598602         3
   8730457         0   8598602         3
   8730473   8681404   8681061         1
   8730474   8681058   8681208         1
   8730475   8681058   8681208         1
   8730476   8681058   8681208         1
   8730477   8681058   8681208         1
   8730478   8681101   8598849         1
   8730479   8681101   8598849         1
   8730480   8681101   8598849         1
   8730481   8414812         0         2
   8730482   8414812         0         2
   8730483   8414812         0         2
   8730484   8651695   8414806         1
   8730485   8730453         0         2
   8730486   8730453   8651876         1
   8730487   8730453   8681033         1
   8730488   8730453   8651754         1
   8730489   8573682   8598728         1
   8730490   8681254   8681001         1
   8730491   8681254   8681001         1
   8730492   8681254   8681001         1
   8730493   8681254   8414862         1
   8730494   8681254   8681001         1
   8730495   8651543   8573051         1
   8730496   8651543   8598728         1
   8730497   8651543   8598568         1
   8730498   8651543         0         2
   8730499   8537612   8573187         1
   8730500   8537612   8573187         1
   8730501   8681404   8681061         1
   8730502   8681404   8681061         1
   8730503         0         0         4
   8730504   8730436         0         2
   8730505   8681414   8730517         1
   8730506   8681414   8730517         1
   8730507   8681414   8730517         1
   8730508   8681414   8730517         1
   8730509   8681414   8730517         1
   8730510         0         0         4
   8730511         0   8681452         3
   8730512         0   8681452         3
   8730513   8681409   8681454         1
   8730514   8681409   8681454         1
   8730515   8681409   8681454         1
   8730516   8681409   8681454         1
   8730517         0         0         4
   8730518         0         0         4
   8730519   8537612   8573187         1
   8730520   8537612   8573187         1
   8730521         0   8573051         3
   8730522   8573156   8414862         1
   8730523   8573156   8414862         1
   8730524   8573156   8414862         1
   8730525   8573156         0         2
   8730526         0         0         4
   8730527         0         0         4
   8730528         0         0         4
   8730529         0         0         4
   8730530         0         0         4
   8730531   8598856         0         2
   8730532   8598856   8598849         1
   8730533   8598856         0         2
   8730534   8598856         0         2
   8730535         0   8681024         3
   8730536         0         0         4
   8730537   8730503   8681181         1
   8730538   8730503   8573896         1
   8730539   8730503   8681181         1
   8730540         0         0         4
   8730541   8681094   8681095         1
   8730542         0         0         4
   8730567   8681008   8651730         1
   8730568   8681008   8651730         1
   8730569   8681008   8651730         1
   8730570   8681008   8651730         1
   8730571         0         0         4
   8730572         0   8537699         3
   8730573   8537728   8573896         1
   8730574   8537728   8573896         1
   8730575   8537728         0         2
   8730576   8537728   8573896         1
   8730577   8681042   8681466         1
   8730578   8681042   8651754         1
   8730579   8681042         0         2
   8730580   8681042   8681466         1
   8730581   8651975   8651754         1
   8730582   8651975   8651754         1
   8730583   8651975   8651754         1
   8730584   8681039   8651876         1
   8730585   8681039   8651876         1
   8730586   8681039   8651876         1
   8730587   8681039   8651876         1
   8730588   8681039   8651876         1
   8730589   8730518   8681369         1
   8730590   8730518   8681369         1
   8730591   8730518   8681370         1
   8730592   8651548         0         2
   8730593         0         0         4
   8730594         0         0         4
   8730595   8681361   8681017         1
   8730596         0         0         4
   8730597   8681361   8681017         1
   8730598   8681361   8681017         1
   8730599   8681258   8681005         1
   8730600   8681190   8573051         1
   8730901   8681320         0         2
   8730902         0         0         4
   8730903         0         0         4
   8730919   8681077         0         2
   8730920   8681077   8730441         1
   8730976   8681404   8730424         1
   8730977   8681404   8730424         1
   8730978   8681404   8730424         1
   8730979   8681101         0         2
   8730980   8681101   8598849         1
   8730981   8681101   8598849         1
   8730982   8681101   8598849         1
   8730983         0   8598602         3
   8730984         0         0         4
   8730985         0   8598602         3
   8730986         0         0         4
   8730987   8573682   8651883         1
   8730988   8573682   8651883         1
   8730989   8573682   8651883         1
   8730990   8573682   8651883         1
   8730991         0         0         4
   8730992         0         0         4
   8730993   8651543   8598568         1
   8730994         0         0         4
   8730995   8537612   8414862         1
   8730996   8537612   8414862         1
   8730997   8537612   8414862         1
   8730998   8537612   8414862         1
   8730999         0         0         4
   8732201   8681190   8598728         1
   8732202   8681097   8730424         1
   8732203         0         0         4
   8732204         0         0         4
   8732205   8681356   8651899         1
   8732206   8681356   8651899         1
   8732207   8681356   8651899         1
   8732208   8681356   8651899         1
   8732209   8681132   8730441         1
   8732210   8730442   8681038         1
   8732211   8730442   8681038         1
   8732212   8730442   8681038         1
   8732213   8681075   8651948         1
   8732214   8681075   8651948         1
   8732215   8681009         0         2
   8732216   8681009   8537699         1
   8732217   8681419   8651728         1
   8732218         0         0         4
   8732219   8681260   8651730         1
   8732241   8681169   8730415         1
   8732242   8681169   8730415         1
   8732243   8681169   8681003         1
   8732244   8651878   8573221         1
   8732245   8651878   8573221         1
   8732246   8651878   8573221         1
   8732247   8651878   8598887         1
   8732248   8651878   8573221         1
   8732249   8730436   8414806         1
   8732250   8730436         0         2
   8732251   8730436         0         2
   8732252   8730436   8414806         1
   8732253         0   8681074         3
   8732254         0         0         4
   8732255         0         0         4
   8732288         0         0         4
   8732289         0   8681032         3
   8732290         0         0         4
   8732291         0   8681095         3
   8732292   8537728   8573896         1
   8732293   8537728   8573896         1
   8732294   8537728   8573896         1
   8732295   8537728   8573896         1
   8732296   8681028         0         2
   8732297   8681028         0         2
   8732550         0         0         4
   8732551         0   8651738         3
   8732552         0         0         4
   8732553         0         0         4
   8732554   8598856   8651665         1
   8732555   8598856   8651665         1
   8732556   8598856         0         2
   8732557   8598856   8681059         1
   8732558   8651522         0         2
   8732559   8651522   8651665         1
   8732560         0   8573856         3
   8732561         0   8681309         3
   8732562         0         0         4
   8732563         0         0         4
   8732564         0         0         4
   8732565         0         0         4
   8732566         0         0         4
   8732567   8681039   8651876         1
   8732568         0         0         4
   8732569   8681039   8651876         1
   8732599         0         0         4
   8732600         0         0         4
   8732605         0         0         0
   8732636         0         0         4
   8732637   8651869   8573896         1
   8732638         0   8414806         3
   8732639   8681415   8730517         1
   8732640         0         0         4
   8732641         0         0         4
   8732642   8651869   8573896         1
   8732643   8651869   8681397         1
   8732644         0   8651997         3
   8732645         0         0         4
   8732646         0         0         4
   8732647         0         0         4
   8732648         0         0         4
   8732649   8681413   8681452         1
   8732650         0   8681037         3
   8732651   8681077   8651948         1
   8732652         0   8651948         3
   8732653   8681464   8730454         1
   8732654   8681039   8730441         1
   8732655   8651515         0         2
   8732656   8681034   8681462         1
   8732657         0   8651860         3
   8732658         0         0         4
   8732659   8681464   8730454         1
   8732660         0   8681032         3
   8732676         0         0         4
   8732677   8681053         0         2
   8732678   8730417   8681175         1
   8732679   8730417   8681175         1
   8732680         0         0         4
   8732681         0         0         4
   8732682         0         0         4
   8732683         0   8681309         3
   8732684         0   8598728         3
   8732685         0         0         4
   8732686   8651695   8414806         1
   8732687         0         0         4
   8732688   8681039         0         2
   8732689   8681034   8730517         1
   8732690         0   8730439         3
   8732691         0         0         4
   8732692         0         0         4
   8732693         0         0         4
   8732694         0   8681032         3
   8732695   8681054         0         2
   8732696   8681183         0         2
   8732697   8651804   8598728         1
   8732698   8681054   8681309         1
   8732699   8681254         0         2
   8732700         0   8573051         3
   8747012         0         0         4
   8747097   8681009   8651728         1
   8747098   8681260   8651728         1
   8747099   8681419   8598982         1
   8747100         0         0         4
   8747101         0         0         4
   8747102         0         0         4
   8747103         0         0         4
   8747104         0         0         4
   8747105         0         0         4
   8747106         0         0         4
   8747107   8681436   8730902         1
   8747108   8681436   8730902         1
   8747109   8681436   8730902         1
   8747110   8681436   8730902         1
   8747111   8414812         0         2
   8747112   8414812         0         2
   8747113   8414812         0         2
   8747114         0         0         4
   8747115         0   8651525         3
   8747116         0         0         4
   8747117         0         0         4
   8747118   8747619   8747105         1
   8747119   8747619         0         2
   8747125   8730417   8681040         1
   8747126   8730417   8681040         1
   8747127         0   8747228         3
   8747128         0   8747228         3
   8747129         0   8747228         3
   8747130   8681075         0         2
   8747131   8681075         0         2
   8747132   8168637   8681462         1
   8747133   8168637         0         2
   8747134   8168637   8732288         1
   8747199         0         0         4
   8747200         0   8681001         3
   8747204         0         0         4
   8747207         0         0         4
   8747208         0         0         4
   8747209         0   8681059         3
   8747210         0   8168612         3
   8747211         0   8651566         3
   8747212         0         0         4
   8747213         0         0         4
   8747214   8681056         0         2
   8747215         0         0         4
   8747216         0         0         4
   8747217         0   8168608         3
   8747218         0         0         4
   8747219   8681415   8651899         1
   8747220   8681415   8732292         1
   8747221   8747229   8747227         1
   8747222   8747229   8681012         1
   8747223   8747229   8747227         1
   8747224         0         0         4
   8747225   8732654         0         2
   8747226   8732654         0         2
   8747227         0         0         4
   8747228         0         0         4
   8747229         0         0         4
   8747230   8681317   8681370         1
   8747231   8681317   8681370         1
   8747232   8681317   8681095         1
   8747233         0         0         4
   8747234         0         0         4
   8747250         0         0         4
   8747251   8747258   8681322         1
   8747252   8681436   8730902         1
   8747253   8681436   8730902         1
   8747254   8681436   8730902         1
   8747255   8681436         0         2
   8747256         0         0         4
   8747257   8681436   8730902         1
   8747258         0         0         4
   8747259         0         0         4
   8747260         0         0         4
   8747261         0         0         4
   8747262         0         0         4
   8747263   8732656   8681370         1
   8747264         0   8168654         3
   8747265         0   8730437         3
   8747266         0   8730437         3
   8747267         0   8747228         3
   8747268         0   8747228         3
   8747269         0   8747228         3
   8747270   8732660         0         2
   8747283         0         0         4
   8747363         0         0         4
   8747364         0         0         4
   8747365         0         0         4
   8747366         0         0         4
   8747367         0   8747366         3
   8747368   8681419         0         2
   8747369   8681419         0         2
   8747370   8681260   8537699         1
   8747371   8681260   8537699         1
   8747372   8681260   8537699         1
   8747373         0         0         4
   8747387   8747424         0         2
   8747388   8730418   8732694         1
   8747389   8730418   8730439         1
   8747390   8730418   8651979         1
   8747391   8730418   8730439         1
   8747392         0   8168638         3
   8747393         0         0         4
   8747394         0   8747365         3
   8747395   8414812         0         2
   8747396   8414812   8681059         1
   8747397   8414812         0         2
   8747398   8414812   8168610         1
   8747399   8681101         0         2
   8747400   8681101         0         2
   8747401   8747101         0         2
   8747402   8747101   8732689         1
   8747403   8747101         0         2
   8747404   8747101   8747365         1
   8747405   8747101   8732689         1
   8747406   8681008   8651728         1
   8747407   8681008         0         2
   8747408   8681008   8537700         1
   8747409   8681420   8681423         1
   8747410   8681420   8681423         1
   8747411         0   8747366         3
   8747412   8681184   8573856         1
   8747413   8681184   8573856         1
   8747414   8651804         0         2
   8747415         0   8730902         3
   8747416         0   8747259         3
   8747417         0   8747259         3
   8747418         0   8747259         3
   8747419         0   8730902         3
   8747420         0   8747259         3
   8747421         0   8681012         3
   8747422         0         0         4
   8747423         0   8681012         3
   8747424         0         0         4
   8747425   8537728         0         2
   8747426   8537728         0         2
   8747427   8732213   8732292         1
   8747516   8681261   8651730         1
   8747517         0         0         4
   8747518         0   8747365         3
   8747519         0         0         4
   8747520         0         0         4
   8747521   8681320   8730529         1
   8747522   8681320   8730529         1
   8747523   8681320   8730529         1
   8747524   8681320   8730529         1
   8747525         0   8730529         3
   8747526         0         0         4
   8747527         0         0         4
   8747528         0         0         4
   8747529         0   8168610         3
   8747530   8732637   8732659         1
   8747531   8732637         0         2
   8747532         0         0         4
   8747533   8747623         0         2
   8747534   8747101         0         2
   8747535         0         0         4
   8747536         0   8681251         3
   8747543   8681008         0         2
   8747544   8168602   8168601         1
   8747545   8168602   8168601         1
   8747546   8168602   8168601         1
   8747547   8168602   8168601         1
   8747548   8168602   8168601         1
   8747549   8732254   8747234         1
   8747550   8732254   8168601         1
   8747551   8732254   8747234         1
   8747552   8732254   8747234         1
   8747553   8732254   8168601         1
   8747554   8747606         0         2
   8747555         0         0         4
   8747556         0   8651979         3
   8747557   8730431         0         2
   8747558         0         0         4
   8747559         0         0         4
   8747560         0         0         4
   8747561   8747606   8681012         1
   8747562         0         0         4
   8747563   8651870   8651979         1
   8747564         0         0         4
   8747565   8651870   8681079         1
   8747601   8681101   8168612         1
   8747602         0   8730415         3
   8747603         0         0         4
   8747604         0         0         4
   8747605   8168649   8732699         1
   8747606         0         0         4
   8747607         0   8681454         3
   8747608         0         0         4
   8747609   8681009   8651730         1
   8747618   8747619   8732646         1
   8747619         0         0         4
   8747620   8730537   8730535         1
   8747621   8730537   8730535         1
   8747622   8730537   8730535         1
   8747623         0         0         4
   8747624   8747623   8732640         1
   8747625   8747623   8747105         1
   8747626   8747623   8732640         1
   8747627   8747623   8732640         1
   8747628   8732700   8573572         1
   8747629   8732700   8573572         1
   8747630   8732700   8681001         1
   8747631         0   8681001         3
   8747632         0         0         4
   8747633         0   8681001         3
   8747634         0   8681001         3
   8747635   8651543         0         2
   8747636   8651543         0         2
   8747637   8651543   8168648         1
   8747681         0         0         4
   8747682   8681419   8598982         1
   8747683   8681419         0         2
   8747684   8651621   8681423         1
   8747691         0         0         4
   8747692         0         0         4
   8747693   8681261   8651730         1
   8747694   8681261   8651730         1
   8747698         0         0         4
   8747699         0         0         4
   8747702         0         0         4
   8747703   8651870         0         2
   8747704   8681077         0         2
   8747705   8747100         0         2
   8747709         0         0         4
   8747710   8747603   8730421         1
   8747720   8747623         0         2
   8747721         0         0         4
   8747722   8168650   8747105         1
   8747723         0   8681012         3
   8747724         0         0         4
   8747725         0   8747365         3
   8747726   8681317         0         2
   8747727   8732657         0         2
   8747728         0         0         4
   8747729         0   8732646         3
   8747740         0         0         4
   8747741         0         0         4
   8747745         0         0         4
   8747746         0         0         4
   8747747         0   8747228         3
   8747748         0   8747228         3
   8747749   8732293   8732647         1
   8747750   8732293   8732647         1
   8747751   8732293   8732647         1
   8747756         0         0         4
   8747757         0         0         4
   8747758         0         0         4
   8747759         0         0         4
   8747760   8747723   8747363         1
   8747761   8747723   8747363         1
   8747762   8747723   8747363         1
   8747763   8747534         0         2
   8747764   8747756   8747563         1
   8747765   8747756   8747563         1
   8747766   8747756   8747563         1
   8747767   8747756   8747563         1
   8747768   8732685   8651899         1
   8747769   8747101         0         2
   8747770   8747101         0         2
   8747771   8747101         0         2
   8747773   8730498   8681001         1
   8747774   8800441         0         2
   8747775   8800441   8681005         1
   8747776         0         0         4
   8747777         0         0         4
   8747778         0   8747776         3
   8747779   8732681   8681005         1
   8747780   8732681   8681309         1
   8747781   8732681   8730987         1
   8747782   8732681   8730987         1
   8747783         0   8730987         3
   8747784         0   8730987         3
   8747785   8732637   8732659         1
   8747786   8794302   8651899         1
   8747787   8794302   8651899         1
   8747788   8794302   8651899         1
   8747789   8794302   8651899         1
   8747790   8794302   8651899         1
   8747791   8168614   8651665         1
   8747792   8168614   8651665         1
   8747793   8168614   8651665         1
   8747794   8168614   8651665         1
   8747795         0         0         4
   8747797         0         0         4
   8747798         0   8794375         3
   8747799         0   8747759         3
   8747800         0   8747759         3
   8747804         0         0         4
   8747805         0         0         4
   8747806   8747114   8747526         1
   8747807   8651898         0         2
   8747808   8681200         0         2
   8747809   8651804   8732247         1
   8747810         0         0         4
   8747811         0         0         4
   8747812   8168602   8168601         1
   8747813   8732254   8168601         1
   8747814         0   8732697         3
   8747815   8537612   8681005         1
   8747816   8537612   8681005         1
   8747828         0   8732646         3
   8747871         0         0         4
   8747872         0         0         4
   8747898   8794305   8732565         1
   8747899   8794305   8747935         1
   8747900   8794305   8747935         1
   8747901   8800416   8800395         1
   8747902   8800416   8800395         1
   8747903   8800416   8800395         1
   8747904   8800437   8732559         1
   8747905   8800437   8732559         1
   8747906   8800437   8732559         1
   8747907         0   8800434         3
   8747908         0   8800434         3
   8747909         0   8800434         3
   8747910   8168614   8651665         1
   8747911   8168614   8168612         1
   8747912   8747721   8732659         1
   8747913   8747721         0         2
   8747914         0         0         4
   8747915         0         0         4
   8747916         0         0         4
   8747917         0         0         4
   8747918         0         0         4
   8747919   8681054   8800477         1
   8747920   8681054   8800477         1
   8747921   8747636         0         2
   8747922   8747636   8800042         1
   8747923   8747722   8800547         1
   8747924   8800468         0         2
   8747925   8800468   8857231         1
   8747926   8747722   8800547         1
   8747927         0   8747935         3
   8747928         0         0         4
   8747929         0         0         4
   8747930   8857202   8800477         1
   8747931   8857202         0         2
   8747932   8857202   8681052         1
   8747933   8857202   8732696         1
   8747934   8730417   8800371         1
   8747935         0         0         4
   8747936   8800375   8800497         1
   8747937   8800375   8800497         1
   8747938   8800375   8800497         1
   8747939   8747604   8800371         1
   8747940   8747604   8800371         1
   8747941   8747604   8800371         1
   8747942   8747604   8800371         1
   8747943   8747223   8800035         1
   8747944   8681419   8747410         1
   8747945   8681419         0         2
   8747946   8681169   8732565         1
   8747947   8681169   8732565         1
   8747948   8681169   8732565         1
   8747949   8681169         0         2
   8747950         0         0         4
   8747951         0   8747749         3
   8747952         0         0         4
   8747953   8800196   8800179         1
   8747954   8800196   8800179         1
   8747965   8800523   8730979         1
   8747966   8800523         0         2
   8747967   8732293         0         2
   8747968   8732293   8747748         1
   8747969   8800440   8747759         1
   8747970   8800440   8747759         1
   8747971   8800440   8747759         1
   8747972   8681184   8800478         1
   8747973   8732690   8747749         1
   8747974         0         0         4
   8747975   8747725   8747699         1
   8747976   8537728   8747749         1
   8747977   8537728   8573896         1
   8747978   8537728   8573896         1
   8747979   8537728         0         2
   8747980   8732700   8573572         1
   8747981   8732700   8573572         1
   8747982   8732700   8573572         1
   8747983   8800307   8747691         1
   8747984   8794307         0         2
   8747985   8794307   8747555         1
   8747986   8794307         0         2
   8747996   8681169   8732565         1
   8747998   8681169   8732565         1
   8747999   8747604   8800371         1
   8748000   8747604   8732565         1
   8794301         0   8681370         3
   8794302   8747101         0         2
   8794303         0         0         4
   8794304         0         0         4
   8794305         0         0         4
   8794306         0         0         4
   8794307   8730496   8573896         1
   8794308   8732687   8651979         1
   8794366   8747221   8651979         1
   8794367   8747636   8732695         1
   8794368   8747636   8732695         1
   8794369   8651543   8681001         1
   8794370   8651543   8681309         1
   8794371   8794305   8800439         1
   8794372   8681184   8732565         1
   8794373   8681184         0         2
   8794374   8681184         0         2
   8794375         0         0         4
   8794376   8681420         0         2
   8794377   8681420   8651728         1
   8794378   8732700   8573572         1
   8800018   8732690   8730584         1
   8800019   8732690   8730584         1
   8800020   8732690   8730584         1
   8800021   8732690   8730584         1
   8800022   8730496   8168634         1
   8800023   8800428   8794301         1
   8800024   8651870   8681462         1
   8800025         0         0         4
   8800026   8800440         0         2
   8800027   8794305   8800439         1
   8800028   8168639   8747698         1
   8800029   8168639   8747698         1
   8800030         0         0         4
   8800031   8732637   8681081         1
   8800032   8800428   8794301         1
   8800033         0         0         4
   8800034         0         0         4
   8800035         0         0         4
   8800036         0   8732646         3
   8800037   8732637   8681081         1
   8800038   8747534   8681038         1
   8800039   8681200   8732696         1
   8800040   8730414   8598728         1
   8800041   8681200   8732696         1
   8800042   8168639   8747698         1
   8800043         0         0         4
   8800045         0         0         4
   8800046         0         0         4
   8800053         0         0         4
   8800054         0         0         4
   8800055         0         0         4
   8800056         0         0         4
   8800057         0         0         4
   8800058         0         0         4
   8800059         0         0         4
   8800060         0         0         4
   8800061         0         0         4
   8800062   8800440   8747759         1
   8800063   8732700   8573572         1
   8800064   8732700   8573572         1
   8800065   8651543   8681052         1
   8800066   8651543   8681052         1
   8800067   8651543   8681309         1
   8800068   8681258   8681052         1
   8800069   8681029   8747118         1
   8800070   8681029   8747118         1
   8800071   8681029   8747118         1
   8800072   8681029   8747118         1
   8800073         0         0         4
   8800074         0         0         4
   8800075         0         0         4
   8800076   8800353   8747563         1
   8800077         0         0         4
   8800078   8681260   8747693         1
   8800079   8732685   8747561         1
   8800080   8732685         0         2
   8800081   8800029   8730998         1
   8800082   8800029   8732696         1
   8800083   8800029   8732696         1
   8800084   8800029   8732696         1
   8800085   8800029   8732696         1
   8800086   8800073   8747012         1
   8800087   8800073   8747012         1
   8800088   8800073   8747012         1
   8800089   8800073   8747012         1
   8800090         0         0         4
   8800091         0         0         4
   8800092   8168692   8168612         1
   8800093   8168692         0         2
   8800094   8168692         0         2
   8800095         0         0         4
   8800096   8800523   8168612         1
   8800097   8800523         0         2
   8800098   8747369   8747609         1
   8800099   8747369   8747609         1
   8800100   8747369   8747609         1
   8800101         0         0         4
   8800102         0         0         4
   8800103         0         0         4
   8800104         0         0         4
   8800166         0         0         4
   8800167   8747549         0         2
   8800168   8800101   8168606         1
   8800169   8800101   8168606         1
   8800170   8747549   8747813         1
   8800171   8732254   8747234         1
   8800172         0         0         4
   8800173   8747399   8747529         1
   8800174   8730483         0         2
   8800175   8747258   8732552         1
   8800176         0   8747805         3
   8800177   8168692   8681059         1
   8800178   8730483   8598602         1
   8800179   8168614         0         2
   8800180   8747399   8747529         1
   8800181   8747807         0         2
   8800182   8747741         0         2
   8800183   8747258         0         2
   8800184   8168692         0         2
   8800185         0         0         4
   8800196         0         0         4
   8800199         0         0         4
   8800301         0   8747757         3
   8800302         0   8800405         3
   8800303         0         0         4
   8800304   8681008   8537700         1
   8800305   8681008         0         2
   8800306   8681008   8537700         1
   8800307   8681420   8651728         1
   8800308   8681420   8651728         1
   8800309   8681420   8651728         1
   8800310   8681419   8651728         1
   8800311         0   8747365         3
   8800312         0   8730486         3
   8800313   8747104   8732288         1
   8800314   8747104   8732288         1
   8800315   8747104   8732288         1
   8800316         0   8651979         3
   8800317         0         0         4
   8800318         0   8651979         3
   8800319   8537728   8573896         1
   8800320   8537728   8573896         1
   8800321   8747549   8747551         1
   8800322   8747549   8747551         1
   8800323   8747549   8747551         1
   8800342   8681184   8730415         1
   8800343   8681184   8730415         1
   8800344   8681184   8732565         1
   8800345   8681184   8730415         1
   8800346   8747636   8732697         1
   8800347   8747723         0         2
   8800348   8732685   8651899         1
   8800349   8732685   8651899         1
   8800350   8732685   8651899         1
   8800351   8732685   8651899         1
   8800352         0         0         4
   8800353         0         0         4
   8800354         0         0         4
   8800355         0         0         4
   8800356         0         0         4
   8800357   8168613         0         2
   8800358   8681169   8730415         1
   8800359   8681169   8730415         1
   8800360   8681169   8730415         1
   8800361   8681169   8730415         1
   8800362   8747223   8681095         1
   8800363   8747223   8747263         1
   8800364   8747223   8681095         1
   8800365   8747223   8681095         1
   8800371   8730417   8732680         1
   8800372   8730417   8732680         1
   8800373   8730417   8732680         1
   8800374   8730417   8732680         1
   8800375   8730417   8732680         1
   8800376   8730417   8732680         1
   8800377   8747604         0         2
   8800378   8747604   8794375         1
   8800379   8747604         0         2
   8800380   8747604         0         2
   8800381   8747604         0         2
   8800382         0         0         4
   8800383         0         0         4
   8800384         0         0         4
   8800385         0         0         4
   8800386         0         0         4
   8800387   8168614   8651665         1
   8800388   8168614   8651665         1
   8800389   8168614   8651665         1
   8800390   8168614   8651665         1
   8800391   8732637   8732659         1
   8800392   8732637   8732659         1
   8800393   8800354   8747555         1
   8800394   8800354   8747555         1
   8800395         0         0         4
   8800396   8168613         0         2
   8800397   8800427   8651998         1
   8800398   8800427         0         2
   8800399   8747725   8800426         1
   8800400   8800427         0         2
   8800401   8747364   8747520         1
   8800402   8747364   8681462         1
   8800403   8747364   8681462         1
   8800404         0         0         4
   8800405         0         0         4
   8800406   8747624   8747228         1
   8800407   8747624   8747228         1
   8800408   8747624   8747228         1
   8800409   8747624   8747228         1
   8800410   8681054   8168709         1
   8800411   8681054   8598728         1
   8800412   8681054   8168709         1
   8800413   8681054   8168709         1
   8800414   8747636   8681005         1
   8800415   8747636   8681005         1
   8800416   8747725   8168702         1
   8800417   8747725   8732650         1
   8800418   8747283   8168654         1
   8800419   8747222         0         2
   8800420   8747222         0         2
   8800421   8800103   8168601         1
   8800422   8800103   8168601         1
   8800423   8800103   8168601         1
   8800424   8800103   8168601         1
   8800425   8537612   8681005         1
   8800426         0         0         4
   8800427         0         0         4
   8800428         0         0         4
   8800429   8800353   8800352         1
   8800430   8800353   8800352         1
   8800431   8800353   8800352         1
   8800432   8800353   8800352         1
   8800433   8747807         0         2
   8800434   8747399   8747529         1
   8800435   8168692         0         2
   8800436   8800185   8732552         1
   8800437   8168692         0         2
   8800438   8800185   8732552         1
   8800439         0         0         4
   8800440         0         0         4
   8800441         0         0         4
   8800442   8800441   8730493         1
   8800443   8800441   8730493         1
   8800444   8800441   8730493         1
   8800445   8800441   8730493         1
   8800446   8747807         0         2
   8800447         0   8794301         3
   8800448   8732687   8651979         1
   8800449   8732687   8651979         1
   8800450         0         0         4
   8800451         0   8747410         3
   8800452         0   8747410         3
   8800453         0         0         4
   8800454   8800428         0         2
   8800455   8800428   8732646         1
   8800456   8747619   8168769         1
   8800457   8747619   8168769         1
   8800458   8747619   8747365         1
   8800467         0         0         4
   8800468   8168637   8681462         1
   8800469   8747518   8800426         1
   8800470         0         0         4
   8800471   8651870         0         2
   8800472   8747258   8732552         1
   8800473   8800185   8732552         1
   8800474         0   8747012         3
   8800475   8573156         0         2
   8800476   8573156         0         2
   8800477   8681054         0         2
   8800478   8681054   8168709         1
   8800479   8681054   8168709         1
   8800480   8681054   8168709         1
   8800481   8681008   8651730         1
   8800482   8681008   8747408         1
   8800483   8681008   8537700         1
   8800484   8681419   8747371         1
   8800485   8681419   8651728         1
   8800486   8681419   8747694         1
   8800487   8800103   8168601         1
   8800488   8800103   8747813         1
   8800489   8800103   8168601         1
   8800490   8800103   8168601         1
   8800491   8800103   8168601         1
   8800492   8747553   8747552         1
   8800493   8747553   8747552         1
   8800494   8747553   8747552         1
   8800495   8747553   8747552         1
   8800496   8747553   8747552         1
   8800497         0         0         4
   8800498         0   8732697         3
   8800499         0   8732697         3
   8800500         0   8732697         3
   8800501   8681028   8730486         1
   8800502   8747723   8747520         1
   8800503   8747723   8747520         1
   8800504   8537728   8573896         1
   8800505   8537728   8573896         1
   8800506         0   8573896         3
   8800507   8800185   8732552         1
   8800508   8747741   8747012         1
   8800509   8747741   8732559         1
   8800510   8747364         0         2
   8800511   8168613         0         2
   8800512         0         0         4
   8800513   8651870   8747705         1
   8800514         0         0         4
   8800515   8732648   8747699         1
   8800516   8168613         0         2
   8800517   8747722   8168702         1
   8800518   8747721   8732649         1
   8800519   8747721   8732649         1
   8800520         0         0         4
   8800521   8747722   8168702         1
   8800522   8747807         0         2
   8800523   8747254         0         2
   8800524         0   8747805         3
   8800525   8747399   8747529         1
   8800526   8730483   8747012         1
   8800527         0         0         4
   8800528   8747548   8747552         1
   8800529   8800104   8168605         1
   8800530   8800104   8168605         1
   8800531   8732254   8747234         1
   8800532   8747549   8168605         1
   8800533   8747548   8747544         1
   8800534   8732254   8168606         1
   8800535   8747548   8800102         1
   8800536   8732254   8747547         1
   8800537   8800104   8747813         1
   8800538   8747623   8747720         1
   8800539         0         0         4
   8800547         0         0         4
   8800549   8800515   8747748         1
   8800550   8800515   8168638         1
   8800551   8800045   8573896         1
   8800552   8800074   8747532         1
   8800558   8800437   8732559         1
   8800559   8800437   8732559         1
   8800560   8800437   8732559         1
   8800561   8800437   8732559         1
   8800562   8168614   8651665         1
   8800563   8168614   8168612         1
   8800564   8168614   8651665         1
   8800565   8800185   8732552         1
   8800566   8800090   8800175         1
   8800567         0         0         4
   8800568         0         0         4
   8800570         0         0         4
   8800571   8800470   8747729         1
   8800572   8800470   8800517         1
   8800573         0         0         4
   8800574         0   8800538         3
   8800575   8747104   8681037         1
   8800576   8168613   8168702         1
   8800577         0   8800469         3
   8800578         0         0         4
   8800579   8168637   8168702         1
   8800582   8747741   8800436         1
   8800583   8800185   8732552         1
   8800584         0   8747563         3
   8800585   8857232   8800023         1
   8800586   8747764   8747563         1
   8800587   8857232   8800023         1
   8800588   8800511   8747728         1
   8800589   8747764   8732659         1
   8800590   8747764   8747726         1
   8800591         0         0         4
   8800592         0         0         4
   8800593   8800427   8747727         1
   8800594   8800185   8732552         1
   8800612         0         0         4
   8800613         0         0         4
   8800614         0         0         4
   8800615         0         0         4
   8800616         0         0         4
   8800617         0         0         4
   8800663         0         0         4
   8800933   8800168   8747551         1
   8800934   8800168   8800321         1
   8800935   8800489   8800321         1
   8800936   8800489   8800170         1
   8800937   8800489   8800170         1
   8800938   8800353   8747974         1
   8800939   8800353   8747974         1
   8800940   8747534   8800021         1
   8800941   8747534   8800405         1
   8800942   8800592   8747520         1
   8800943   8800592   8747520         1
   8800944   8800391   8800615         1
   8800945   8800391   8168638         1
   8800946   8800391   8168638         1
   8800947   8681260   8747693         1
   8800948   8681260   8747693         1
   8857109   8800196   8800179         1
   8857110   8800196   8800179         1
   8857111   8800196   8800179         1
   8857112   8800196         0         2
   8857113   8857226   8168612         1
   8857114   8857226   8168612         1
   8857115   8681101   8747529         1
   8857116   8857226   8168612         1
   8857201   8681260         0         2
   8857202         0         0         4
   8857203   8800077         0         2
   8857204   8800077   8857231         1
   8857205   8800077   8800314         1
   8857206         0   8681322         3
   8857207   8794305   8747935         1
   8857208   8794305   8747935         1
   8857209   8681054   8168709         1
   8857210   8681054   8168709         1
   8857211         0   8681052         3
   8857212         0   8681052         3
   8857213         0   8681052         3
   8857214   8800424   8800422         1
   8857215   8800424   8747551         1
   8857216   8800424   8800422         1
   8857217   8747369   8747609         1
   8857218   8747369   8747609         1
   8857219   8732293         0         2
   8857220   8732293         0         2
   8857221   8800177   8800181         1
   8857222   8800177   8800181         1
   8857223   8800090   8800434         1
   8857224   8800090         0         2
   8857225   8800090   8800434         1
   8857226         0         0         4
   8857227   8857232   8800023         1
   8857228   8747104   8747563         1
   8857229   8800355   8800614         1
   8857230   8800511   8747728         1
   8857231         0         0         4
   8857232         0         0         4
   8857233   8857232   8800019         1
   8857234   8800018         0         2
   8857235   8800018         0         2
   8857236   8800018         0         2
   8857237   8800018         0         2
   8857238   8747223   8800035         1
   8857239   8747223   8800035         1
   8857240   8747223   8800035         1
   8857241   8800515   8800405         1
   8857242         0   8747720         3
   8857243   8747517   8168634         1
   8857244   8747517   8732646         1
   8857245   8800515         0         2
   8857246         0         0         4
   8857247   8747406   8800395         1
   8857248   8681419   8747410         1
   8857249   8681419   8800395         1
   8857250   8681184         0         2
   8857251   8681184   8800041         1
   8857252   8857202   8681251         1
   8857253   8857202   8681251         1
   8857254   8857202   8681251         1
   8857274         0         0         4
   8857275   8732254   8747551         1
   8857276   8732254   8800170         1
   8857277         0         0         4
   8857278   8800535   8800533         1
   8857279   8800535   8800533         1
   8857280   8800535         0         2
   8857281   8747553   8747552         1
   8857282   8747553   8747552         1
   8857283   8747553   8747552         1
   8857284         0         0         4
   8857285   8800489   8800102         1
   8857401   8800375   8732565         1
   8857402   8800375   8732565         1
   8857403   8800375   8747759         1
   8857404   8800375   8800497         1
   8857405         0         0         4
   8857407         0         0         4
   8857414   8800074   8747974         1
   8857415         0         0         4
   8857416   8168637   8168702         1
   8857722   8747222         0         2
   8857723   8747222   8168638         1
   8857724   8800568   8573572         1
   8857725   8800568   8573572         1
   8857726         0   8730493         3
   8857727         0   8681374         3
   8857728         0         0         4
   8857729         0   8800477         3
   8857730   8800066         0         2
   8857731   8800066         0         2
   8857732         0   8800046         3
   8857733         0   8800547         3
   8857734         0   8800547         3
   8857735         0         0         4
   8857736         0         0         4
   8857737         0   8800547         3
   8857738   8794367   8800063         1
   8857739   8747982         0         2
   8857740   8747725   8800547         1
   8857741   8747725   8168638         1
   8857742   8800178   8747872         1
   8857743   8800178   8747872         1
   8857744   8800178   8747872         1
   8857745   8857226         0         2
   8857746   8857226   8747529         1
   8857747   8857202   8681251         1
   8857748   8857202   8681251         1
   8857749   8857202         0         2
   8857750   8857202   8681251         1
   8857751   8168614   8732559         1
   8857752   8168614   8747529         1
   8857753   8747722         0         2
   8857754   8747722   8168638         1
   8857755   8800077   8866790         1
   8857756   8800077   8866790         1
   8857757   8800077   8866790         1
   8857758   8800177   8800181         1
   8857759   8800177   8800181         1
   8857760   8800177   8800181         1
   8857761   8800177   8800181         1
   8857762         0   8800547         3
   8857763   8800592   8747726         1
   8857764   8800592   8747726         1
   8857765   8800592   8747726         1
   8857766   8800592   8747726         1
   8857767   8800592   8747726         1
   8857768   8800612   8857230         1
   8857769   8800612         0         2
   8857770   8800612         0         2
   8857771   8800612   8857230         1
   8857772   8800612         0         2
   8857773   8857233         0         2
   8857774   8857233   8800181         1
   8857775   8857233   8747872         1
   8857776   8857233   8800181         1
   8857777   8800094   8887421         1
   8857778   8800094   8887421         1
   8857779   8800094   8887421         1
   8857780   8800094   8887421         1
   8857781   8800094   8887421         1
   8857782   8800038         0         2
   8857783   8800038         0         2
   8857784   8800038   8857207         1
   8857785   8857407   8857416         1
   8857786   8857407   8800615         1
   8857787   8857407   8800614         1
   8857788   8857407   8857416         1
   8857789   8857243   8857220         1
   8857790   8857243         0         2
   8857791   8857243   8857220         1
   8857792   8857243   8857220         1
   8857793   8800550   8857405         1
   8857794   8800550   8857405         1
   8857795   8800550   8857405         1
   8857796   8800550   8857405         1
   8857797   8800074   8857416         1
   8857798   8800074   8857246         1
   8857799   8800074   8857246         1
   8857800   8800074   8857246         1
   8857944         0   8800614         3
   8857945         0   8800614         3
   8857946         0   8800614         3
   8857947         0   8800614         3
   8857948   8747222         0         2
   8857949   8747222   8168638         1
   8857950   8747222         0         2
   8866701   8857202         0         2
   8866702   8800417   8866754         1
   8866703   8800417         0         2
   8866704   8800417   8866754         1
   8866705   8800417   8866754         1
   8866706   8800196   8800179         1
   8866707   8800196   8800179         1
   8866708   8800196   8800179         1
   8866709   8800196   8800179         1
   8866710         0   8747259         3
   8866711         0         0         4
   8866712   8747604   8800371         1
   8866713   8747604   8800371         1
   8866714   8747604   8800371         1
   8866715   8747604   8747941         1
   8866716   8747604   8800371         1
   8866717   8857401         0         2
   8866718   8857401   8857213         1
   8866719   8857401         0         2
   8866720   8857401   8800478         1
   8866721   8857401   8681374         1
   8866722   8794367   8730998         1
   8866723   8794367         0         2
   8866724         0         0         4
   8866725         0   8730998         3
   8866726   8747982   8573572         1
   8866727   8747982   8800028         1
   8866728   8747982   8800028         1
   8866729   8747982         0         2
   8866730   8800416   8887341         1
   8866731   8800416   8887341         1
   8866732   8800416   8887341         1
   8866733   8681008   8800482         1
   8866734   8681008   8800482         1
   8866735         0         0         4
   8866736   8857208   8747941         1
   8866737   8857208   8747941         1
   8866738   8857208   8747941         1
   8866739   8800568   8168709         1
   8866740   8681054   8168709         1
   8866741   8681054   8168709         1
   8866742   8681054   8168709         1
   8866743   8681054   8168709         1
   8866744   8800375   8857213         1
   8866745   8800375   8747780         1
   8866746   8800375   8681251         1
   8866747   8800375   8681251         1
   8866748   8681419   8747410         1
   8866749   8681419   8747410         1
   8866750   8681419   8747410         1
   8866751         0         0         4
   8866752         0         0         4
   8866753   8747534   8800046         1
   8866754         0         0         4
   8866755   8857205   8747561         1
   8866756   8800428         0         2

   8866757   8800066   8857210         1
   8866758   8800066   8800477         1
   8866759   8800066   8168709         1
   8866760   8800066   8800478         1
   8866761   8747722   8168638         1
   8866762   8747722   8168638         1
   8866763   8747722   8168638         1
   8866764   8800428   8866751         1
   8866765   8800428   8747976         1
   8866766   8800428   8800615         1
   8866767   8800428   8800615         1
   8866768   8800424   8800422         1
   8866769   8800424   8800422         1
   8866770   8800424   8800422         1
   8866771   8800535   8857278         1
   8866772   8800104   8747552         1
   8866773   8800104   8747552         1
   8866780   8794368   8681309         1
   8866781   8794368   8681374         1
   8866782   8747900         0         2
   8866783   8747900   8747729         1
   8866784   8747900   8747729         1
   8866785   8732690   8747726         1
   8866786         0   8800046         3
   8866787         0         0         4
   8866788         0   8800547         3
   8866789         0   8747729         3
   8866790         0         0         4
   8866791         0         0         4
   8866792   8747722   8747729         1
   8866793         0         0         4
   8866794         0         0         4
   8866795   8857226         0         2
   8866796   8857226   8732559         1
   8866797   8857226         0         2
   8866798   8857226   8800182         1
   8866799   8857226   8747529         1
   8866800         0         0         4
   8887201   8800568         0         2
   8887202   8800568   8573572         1
   8887203   8800568   8573572         1
   8887204   8681054   8800478         1
   8887205   8681054   8168709         1
   8887206   8681054         0         2
   8887207         0   8747780         3
   8887208         0         0         4
   8887209   8857208   8800371         1
   8887210   8857208   8800371         1
   8887211   8857208   8747941         1
   8887212   8857233   8747259         1
   8887213   8857233         0         2
   8887214         0   8732559         3
   8887215         0   8732559         3
   8887216         0   8800436         3
   8887217         0   8732559         3
   8887218   8794368   8168709         1
   8887219   8794368   8168709         1
   8887220   8800066   8800477         1
   8887221   8800066   8800477         1
   8887222   8651543   8681309         1
   8887223   8681419   8747410         1
   8887224   8732605   8747410         1
   8887225   8747722   8168638         1
   8887226   8747722   8800615         1
   8887227   8747722   8747729         1
   8887228   8747722   8168638         1
   8887229   8747722         0         2
   8887230   8732690   8730584         1
   8887231   8732690   8747720         1
   8887232   8800468   8681403         1
   8887233   8800077   8681403         1
   8887234   8800077   8800046         1
   8887247   8681054   8168709         1
   8887248         0   8857416         3
   8887249         0   8800517         3
   8887250         0   8747728         3
   8887251         0   8857416         3
   8887252         0         0         4
   8887253   8800038   8800510         1
   8887254   8747223   8800593         1
   8887255   8800038   8800593         1
   8887256   8800535   8857278         1
   8887257   8800535   8857278         1
   8887258   8800535   8857278         1
   8887259   8800104   8857284         1
   8887260   8800104   8747552         1
   8887261   8800104   8747552         1
   8887262   8800104   8747552         1
   8887263   8800104   8747552         1
   8887264   8800937   8857215         1
   8887265   8800937   8857215         1
   8887266   8857275         0         2
   8887267         0   8800175         3
   8887268   8887316   8800436         1
   8887277   8857205   8800517         1
   8887278   8732690   8730584         1
   8887279   8732690   8730584         1
   8887280   8857237   8747720         1
   8887281   8747760   8866751         1
   8887282   8887290   8747729         1
   8887283   8800468   8866790         1
   8887284   8747534   8800046         1
   8887285   8800077   8747748         1
   8887286         0   8730584         3
   8887287   8800077         0         2
   8887288   8747223   8857246         1
   8887289   8747760   8866751         1
   8887290         0         0         4
   8887292   8747721   8800517         1
   8887293   8800468   8800547         1
   8887297   8800178   8800176         1
   8887298         0         0         4
   8887309   8800574   8747979         1
   8887310   8800574   8747979         1
   8887311   8800574   8800469         1
   8887312   8800428   8747729         1
   8887315         0         0         4
   8887316         0         0         4
   8887317   8168614   8800176         1
   8887318   8800090   8747905         1
   8887319   8887316   8800175         1
   8887320   8887316   8800091         1
   8887321   8887316   8800179         1
   8887322   8800196   8800179         1
   8887323   8800196   8800179         1
   8887324   8800196   8800179         1
   8887325   8800375   8800376         1
   8887326   8857401   8800028         1
   8887327   8800375         0         2
   8887328   8857401   8800028         1
   8887329   8747982         0         2
   8887330   8747982   8730998         1
   8887331   8857202   8681309         1
   8887332   8857202   8681251         1
   8887333   8857202   8681251         1
   8887334   8857202   8681251         1
   8887335   8857202   8681251         1
   8887336         0   8800469         3
   8887337         0         0         4
   8887338         0         0         4
   8887339         0   8747693         3
   8887340         0         0         4
   8887341         0         0         4
   8887342   8800417   8747720         1
   8887343   8747534   8800046         1
   8887344   8800038   8168634         1
   8887345   8800038   8857207         1
   8887346   8800038   8857207         1
   8887347   8800038   8857207         1
   8887348   8857407   8800616         1
   8887349   8857407   8800615         1
   8887350   8857407   8800615         1
   8887351   8857407   8800615         1
   8887352   8857407   8800615         1
   8887353   8800372   8800028         1
   8887354   8800029   8747948         1
   8887355   8800440   8800376         1
   8887356         0         0         4
   8887357   8800490         0         2
   8887358         0         0         4
   8887359   8800490   8800422         1
   8887360         0         0         4
   8887361   8800489   8800529         1
   8887367   8800550   8857405         1
   8887368   8800550   8857405         1
   8887369   8800550   8800614         1
   8887370   8800550   8800614         1
   8887371   8857401   8857210         1
   8887372   8857401   8800478         1
   8887373   8857401   8857213         1
   8887374   8857401   8800478         1
   8887375   8857401   8573572         1
   8887376   8747604         0         2
   8887377   8747604   8800371         1
   8887378   8747604   8800371         1
   8887379   8747604   8800371         1
   8887380   8747604   8800371         1
   8887381   8794367   8747780         1
   8887382   8794367   8800063         1
   8887383   8681008         0         2
   8887384   8800416   8887385         1
   8887385         0         0         4
   8887386   8800094   8887421         1
   8887387   8800094   8887421         1
   8887388   8800094   8887421         1
   8887389         0   8730979         3
   8887390   8800178   8747872         1
   8887391         0   8730979         3
   8887392   8857237   8168634         1
   8887393   8857237   8168634         1
   8887394   8857237   8168634         1
   8887395   8800936   8800529         1
   8887396   8800936   8747551         1
   8887397   8857279   8747551         1
   8887398   8857279   8747551         1
   8887399   8857279   8800529         1
   8887400   8857279   8800529         1
   8887401   8857276   8857284         1
   8887402   8857276   8857284         1
   8887403   8747553   8747552         1
   8887404   8747553   8747552         1
   8887405   8747553   8747552         1
   8887406   8800490   8747552         1
   8887407   8800177   8800181         1
   8887408   8800177   8800181         1
   8887409   8800177   8800181         1
   8887410   8800177   8800181         1
   8887411         0         0         4
   8887412         0   8800176         3
   8887413         0         0         4
   8887414         0         0         4
   8887415         0   8857223         3
   8887416         0         0         4
   8887417   8866800   8800395         1
   8887418   8866800   8800395         1
   8887420   8747760   8168634         1
   8887421         0         0         4
   8887439   8800038   8747726         1
   8887440   8800468   8800547         1
   8887441   8857243   8857246         1
   8887442         0         0         4
   8887443   8747760   8866751         1
   8887444         0   8800517         3
   8887445         0   8800510         3
   8887446         0   8800616         3
   8887447   8800574   8866790         1
   8887448   8800077   8800046         1
   8887449   8732690   8747728         1
   8887450   8747534   8857405         1
   8887451   8732690   8747728         1
   8887452         0   8747720         3
   8887453   8800468   8730584         1
   8887454   8747534   8800046         1
   8887466         0         0         4
   8887467   8857252   8730493         1
   8887468   8651543   8681309         1
   8887469   8857208   8800063         1
   8887470   8681054   8168709         1
   8887471   8800440   8800063         1
   8887472   8800440   8800376         1
   8887473   8800029   8800376         1
   8887474   8857401   8800376         1
   8887475   8800375   8800376         1
   8887476   8800440   8800376         1
   8887477   8747940   8800376         1
   8887478         0   8747691         3
   8887479         0   8887341         3
   8887480         0   8747259         3
   8887481         0         0         4
   8887482         0   8800176         3
   8887483         0         0         4
   8887484   8887416         0         2
   8887485         0         0         4
   8887486   8747534   8800046         1
   8887487   8732690   8800357         1
   8887488         0   8857416         3
   8887489         0   8800517         3
   8887490         0   8800495         3
